# Supplementary material for: Obstetric and newborn outcomes of mothers with and without HIV infection in Anaka general hospital in Northern Uganda
Source: PLoS One. 2025 Jun 17;20(6):e0326322. doi: 10.1371/journal.pone.0326322 (PMC12173179; doi:10.1371/journal.pone.0326322)
Supplement: S1 — Data set used for analysis. (XLS) [file pone.0326322.s001.xls]

## Sheet: Sheet1
idno	ipno	year	age	agegroup	durastay	address	gravidity	parity	gestage	referral	hivstatus	laboronset	stagelabor	delmode	indiccs	cstype	pet	aph	obstrpl	tear	episiotomy	pph	sepsis	hysterec	utrupture	mdeath	livebirth	apgar1	apgar5	babysex	asphyxia	bweight	anomaly	nicadm	reasonadm	dcalive	AR	graviditygroup	paritygroup	gestationage	apgarscore1	apgarscore5	neonataldeath	weight	urban
914	2919	2	20	0	2	1	2	1	38	0	0	0	3	0			0	0	0	0	0	0	0	0	0	0	0	8	10	0	0	0	0	0		0		2	1	1	0	0		2.8	1
913	2912	2	24	0	6	1	3	2	39	0	0		1	1	5	0	1	0	0	0	0	0	0	0	0	0	0	8	10	0	0	1	0	0		0		2	1	1	0	0		2.5	1
912	2902	2	29	0	1	5	3	2	38	0	0	0	3	0			0	0	0	0	0	0	0	0	0	0	0	8	10	0	0	0	0	0		0		2	1	1	0	0		3.2	2
911	2869	2	26	0	1	1	5	4	38	0	0	0	3	0			0	0	0	1	0	1	0	0	0	0	0	9	10	1	0	0	0	0		0		2	1	1	0	0		2.8	1
910	2837	2	27	0	1	5	5	4	39	0	0	0	2	0			0	0	0	0	0	0	0	0	0	0	0	9	10	1	0	0	0	0		0		2	1	1	0	0		2.8	2
909	2816	2	32	0	1	2	6	5	41	1	0	0	3	0			0	0	0	1	0	0	0	0	0	0	0	8	10	1	0	0	0	0		0		2	1	2	0	0		2.8	2
908	2780	2	30	0	2	1	4	2	37	0	0	0	3	0			0	0	0	0	0	0	0	0	0	0	0	9	10	0	0	0	0	0		0		2	1	1	0	0		3.4	1
907	2750	2	28	0	1	6	5	3	41	0	0	0	3	0			0	0	0	0	1	0	0	0	0	0	0	9	10	1	0	0	0	0		0		2	1	2	0	0		2.4	2
906	2713	2	25	0	1	1	4	3	34	0	0	0	4	0			0	0	0	0	0	0	0	0	0	0	0	9	10	0	0	0	0	0		0		2	1	0	0	0		3.4	1
905	2685	2	37	0	6	5	4	3	32	0	0		1	1	5	0	1	0	0	0	0	0	0	0	0	0	0	9	10	0	0	1	0	1	2	0		2	1	0	0	0	0	2.9	2
904	2662	2	39	0	1	5	9	8	39	0	0	0	4	0			0	0	0	0	0	0	0	0	0	0	0	9	10	1	0	0	0	0		0		2	1	1	0	0		3.4	2
903	2652	2	20	0	2	5	2	0	42	0	0	0	3	0			0	0	0	0	0	0	0	0	0	0	0	9	10	0	0	0	0	0		0		2	0	2	0	0		3.2	2
902	2624	2	22	0	3	5	2	1	34	0	0	0	2	0			0	0	0	0	0	0	0	0	0	0	0	8	10	1	0	0	0	0		0		2	1	0	0	0		3	2
901	2598	2	26	0	1	2	5	3	38	1	0	0	3	0			0	0	0	1	0	0	0	0	0	0	0	7	10	0	0	0	0	0		0		2	1	1	0	0		3	2
900	2566	2	28	0	2	6	2	1	39	0	0	0	2	0			0	0	0	0	0	0	0	0	0	0	0	9	10	0	0	0	0	0		0		2	1	1	0	0		2.7	2
899	2538	2	38	0	1	1	5	4	40	0	0	0	3	0			0	0	0	0	0	0	0	0	0	0	0	10	10	0	0	0	0	0		0		2	1	2	0	0		2.5	1
898	2517	2	38	0	3	1	6	5	38	0	0		1	1	3	1	0	0	0	0	1	0	0	0	0	0	0	9	10	0	0	0	0	0		0		2	1	1	0	0		2.9	1
897	2492	2	38	0	2	5	7	5	40	0	0	0	3	0			0	0	0	1	0	0	0	0	0	0	0	9	10	0	0	0	0	0		0		2	1	2	0	0		3.3	2
896	2466	2	22	0	3	6	2	1	43	0	0	0	2	0			0	0	0	0	0	1	0	0	0	0	0	8	9	0	0	0	0	1	3	1	3	2	1	2	0	0	1	2.1	2
895	2441	2	41	0	1	1	8	7	41	0	1	0	4	0			0	0	0	0	0	0	0	0	0	0	0	9	10	0	0	0	0	0		0		2	1	2	0	0		1.4	1
894	2402	2	28	0	3	6	3	2	38	0	0	1	1	0			0	0	0	0	0	0	0	0	0	0	0	9	10	1	0	0	0	0		0		2	1	1	0	0		2.7	2
893	2369	2	26	0	7	1	5	4	39	0	0		1	1	3	1	1	0	0	0	0	0	0	0	0	0	0	9	10	0	0	0	0	0		0		2	1	1	0	0		2.1	1
892	2326	2	20	0	1	1	1	0	38	0	0	0	4	0			0	0	0	0	0	0	0	0	0	0	0	8	10	1	0	0	0	0		0		1	0	1	0	0		2.4	1
891	2291	2	36	0	1	5	5	4	37	0	0	0	4	0			0	0	0	0	0	0	0	0	0	0	0	9	10	0	0	0	0	0		0		2	1	1	0	0		2.4	2
890	2265	2	28	0	3	1	4	3	39	0	1	0	3	0			0	0	0	0	0	0	0	0	0	0	0	9	10	1	0	0	0	1	3	0		2	1	1	0	0	0	2.8	1
889	2239	2	26	0	2	1	4	3	40	0	0	0	3	0			0	0	0	0	0	0	0	0	0	0	0	3	5	1	1	0	0	1	1	1	3	2	1	2	1	1	1	2.3	1
888	2210	2	25	0	3	2	1	0	35	1	0	1	1	0			0	0	0	0	0	0	0	0	0	0	1	0	0	0		0	0			1	1	1	0	0	0	0		2.4	2
887	2191	2	35	0	1	5	6	5	41	0	0	0	4	0			0	0	0	0	0	0	0	0	0	0	0	9	10	1	0	0	0	0		0		2	1	2	0	0		3.2	2
886	2162	2	22	0	2	5	3	2	39	0	0	0	3	0			0	0	0	0	0	0	0	0	0	0	0	9	10	0	0	0	0	0		0		2	1	1	0	0		3.1	2
885	2133	2	29	0	1	2	4	3	38	1	0	0	2	0			0	0	0	0	0	0	0	0	0	0	0	8	10	1	0	0	0	0		0		2	1	1	0	0		3.1	2
884	2106	2	30	0	1	6	6	5	38	0	0	0	3	0			0	0	0	0	0	0	0	0	0	0	0	9	10	0	0	0	0	0		0		2	1	1	0	0		3	2
883	2066	2	27	0	4	2	4	1	38	1	0	0	1	0			0	1	0	0	0	0	0	0	0	0	0	8	10	1	0	0	0	0		0		2	1	1	0	0		2.8	2
882	2049	2	25	0	1	3	2	1	40	0	0	0	3	0			0	0	0	0	0	0	0	0	0	0	0	9	10	1	0	0	0	0		0		2	1	2	0	0		2.5	2
881	2024	2	33	0	1	5	6	5	40	0	0	0	3	0			0	0	0	0	0	0	0	0	0	0	0	8	10	0	0	0	0	1	3	0		2	1	2	0	0	0	2.9	2
880	1992	2	36	0	2	4	8	7	37	0	0	0	2	0			0	0	0	0	0	0	0	0	0	0	0	9	10	0	0	0	0	0		0		2	1	1	0	0		3.3	2
879	1955	2	24	0	2	6	3	2	42	0	0	0	2	0			0	0	0	0	0	0	0	0	0	0	0	8	10	0	0	0	0	0		0		2	1	2	0	0		2.9	2
878	1943	2	21	0	1	5	4	3	41	0	0	0	3	0			1	0	0	0	0	0	0	0	0	0	0	9	10	0	0	0	0	0		0		2	1	2	0	0		3.1	2
877	1899	2	26	0	1	1	4	3	40	0	0	0	3	0			0	0	0	0	0	0	0	0	0	0	0	7	10	1	0	0	0	0		0		2	1	2	0	0		3	1
876	1872	2	28	0	1	3	3	2	39	1	0	0	3	0			0	0	1	0	0	0	0	0	0	0	0	8	10	0	0	0	0	0		0		2	1	1	0	0		3	2
875	1847	2	39	0	2	2	9	6	38	0	0	0	2	0			0	0	0	0	0	0	0	0	0	0	0	9	10	0	0	0	0	0		0		2	1	1	0	0		2.2	2
874	1831	2	28	0	1	1	3	2	39	0	0	0	3	0			0	0	0	0	0	0	0	0	0	0	0	6	9	1	1	0	0	0		0		2	1	1	1	0		2.5	1
873	1803	2	20	0	1	6	2	1	35	0	0	0	3	0			0	0	0	0	0	0	0	0	0	0	0	9	10	0	0	0	0	0		0		2	1	0	0	0		2.9	2
872	1794	2	27	0	2	1	5	4	41	0	0	0	3	0			0	0	0	0	0	0	0	0	0	0	0	9	10	0	0	0	0	0		0		2	1	2	0	0		2.8	1
871	1780	2	35	0	1	1	6	5	38	0	0	0	3	0			0	0	0	0	0	0	0	0	0	0	0	9	10	0	0	0	0	0		0		2	1	1	0	0		2.5	1
870	1769	2	30	0	7	2	4	3	42	0	0	0	3	1		1	0	0	0	0	0	0	0	0	0	0	0	8	9	1	0	0	0	1	3	0		2	1	2	0	0	0	3.1	2
869	1759	2	32	0	1	1	6	4	38	0	0	0	3	0			0	0	0	0	0	0	0	0	0	0	0	9	10	0	0	0	0	0		0		2	1	1	0	0		3.65	1
868	1747	2	25	0	6	5	1	0	41	0	0	0	1	1	2	1	0	0	0	0	0	0	0	0	0	0	0	9	10	0	0	0	0	1	3	0		1	0	2	0	0	0	3.5	2
867	1734	2	25	0	1	1	2	1	40	0	0	0	3	0			0	0	0	1	0	0	0	0	0	0	0	8	10	0	0	0	0	0		0		2	1	2	0	0		2.9	1
866	1720	2	21	0	3	3	1	0	41	0	0	0	2	0			0	0	0	0	0	0	0	0	0	0	0	7	9	0	1	0	0	0		0		1	0	2	0	0		3.3	2
865	1710	2	26	0	1	2	4	3	39	0	1	0	3	0			0	0	0	0	0	0	0	0	0	0	0	7	10	1	0	0	0	0		0		2	1	1	0	0		2.4	2
864	1694	2	30	0	1	6	4	2	38	0	0	0	4	0			1	0	0	0	0	0	0	0	0	0	0	9	10	0	0	0	0	0		0		2	1	1	0	0		3.2	2
863	1667	2	30	0	2	6	3	2	36	0	0	0	3	0			0	0	1	0	0	0	0	0	0	0	0	8	10	0	0	0	0	0		0		2	1	0	0	0		2.6	2
862	1655	2	20	0	2	3	1	0	39	0	0	0	2	0			0	0	0	1	0	0	0	0	0	0	0	9	10	0	0	0	0	0		0		1	0	1	0	0		4	2
861	1636	2	21	0	5	1	2	1	39	0	0	0	2	1	3	0	0	0	0	0	0	0	0	0	0	0	0	7	10	1	0	0	0	0		0		2	1	1	0	0		2.31	1
860	1626	2	20	0	1	1	1	0	32	0	0	0	2	0			0	0	0	1	0	0	0	0	0	0	0	9	10	0	0	0	0	0		0		1	0	0	0	0		2.3	1
859	1617	2	23	0	2	6	1	0		0	0	0	1	0			0	0	0	0	0	0	0	0	0	0	0	9	10	0	0	0	0	0		0		1	0	3	0	0		3	2
858	1602	2	20	0	1	1	2	1	36	0	0	0	3	0			0	0	0	1	0	0	0	0	0	0	0	9	10	1	0	0	0	1	2	1	3	2	1	0	0	0	1	2.3	1
857	1590	2	27	0	2	1	3	2	39	0	0	0	3	0			0	0	0	0	0	0	0	0	0	0	0	10	10	1	0	0	0	0		0		2	1	1	0	0		3.3	1
856	1571	2	27	0	1	1	2	1	38	0	0	0	4	0			0	0	0	0	0	0	0	0	0	0	0	8	10	0	0	0	0	0		0		2	1	1	0	0		3.2	1
855	1556	2	20	0	1	5	2	1	37	0	0	0	3	0			0	0	0	0	0	0	0	0	0	0	0	9	10	1	0	0	0	0		0		2	1	1	0	0		2.3	2
854	1543	2	45	0	2	5	10	8	38	0	0	0	2	0			0	0	0	0	0	0	0	0	0	0	0	7	10	0	0	0	0	0		0		2	1	1	0	0		3.1	2
853	1529	2	35	0	3	7	8	7	40	0	0	0	3	0			0	0	0	0	0	0	0	0	0	0	0	8	10	1	0	0	0	0		0		2	1	2	0	0		2.5	2
852	1518	2	28	0	3	1	3	2	39	0	0	0	3	1	3	0	0	0	0	0	0	0	0	0	0	0	0	9	10	1	0	0	0	1	3	0		2	1	1	0	0	0	2.4	1
851	1507	2	20	0	1	6	3	2	44	0	0	0	2	0			0	0	0	0	0	0	0	0	0	0	0	9	10	1	0	0	0	0		0		2	1	2	0	0		3.1	2
850	1497	2	22	0	2	7	1	0	39	0	0	0	3	0			0	0	0	0	0	1	0	0	0	0	0	9	10	0	0	0	0	0		0		1	0	1	0	0		3.1	2
849	1482	2	25	0	1	3	2	1		0	0	0	3	0			0	0	0	0	0	0	0	0	0	0	0	9	10	0	0	0	0	0		0		2	1	3	0	0		3.3	2
848	1458	2	30	0	2	6	5	4	37	0	0	0	3	0			0	0	0	0	0	0	0	0	0	0	0	7	10	0	0	0	0	0		0		2	1	1	0	0		2.8	2
847	1445	2	29	0	2	2	4	3	37	0	0	0	3	1	1	0	0	0	1	0	0	0	0	0	0	0	0	9	10	1	0	1	0	0		0		2	1	1	0	0		3	2
846	1432	2	22	0	2	6	2	1	39	0	0	0	4	0			0	0	0	0	1	0	0	0	0	0	0	9	10	0	0	0	0	0		0		2	1	1	0	0		3	2
845	1420	2	25	0	1	6	3	2	42	0	0	0	3	0			0	0	0	0	0	1	0	0	0	0	0	9	10	1	0	0	0	0		0		2	1	2	0	0		3	2
844	1400	2	24	0	2	6	3	2	39	0	0	0	3	0			0	0	0	0	0	0	0	0	0	0	0	7	9	1	1	0	0	0		0		2	1	1	0	0		2.1	2
843	1383	2	22	0	2	1	2	1	40	0	0	0	2	0			0	0	0	0	0	0	0	0	0	0	0	4	9	1	1	0	0	1	1	1		2	1	2	1	0	1	3	1
842	1369	2	21	0	1	1	3	1	38	1	0	0	3	0			0	0	0	0	0	0	0	0	0	0	0	9	10	1	0	0	0	0		0		2	1	1	0	0		1.9	1
841	1353	2	22	0	2	6	2	1	41	0	0	0	3	0			0	0	0	0	0	0	0	0	0	0	0	9	10	1	0	0	0	0		0		2	1	2	0	0		2.7	2
840	1336	2	20	0	1	1	1	0	36	0	0	0	3	0			0	0	0	0	0	0	0	0	0	0	0	8	10	0	0	0	0	0		0		1	0	0	0	0		3.4	1
839	1322	2	22	0	1	1	2	1	38	0	0	0	2	0			0	0	0	0	0	0	0	0	0	0	0	9	10	1	0	0	0	0		0		2	1	1	0	0		3	1
838	1310	2	30	0	2	2	5	2	37	0	0	0	1	0			0	0	0	0	0	0	0	0	0	0	0	8	10	1	0	0	0	0		0		2	1	1	0	0		2.3	2
837	1295	2	27	0	2	1	3	1	39	0	0	0	2	0			0	0	0	0	0	0	0	0	0	0	0	9	10	0	0	0	0	0		0		2	1	1	0	0		3.2	1
836	1282	2	32	0	1	5	5	3	39	0	0	0	3	0			0	0	0	0	0	0	0	0	0	0	0	9	10	0	0	0	0	0		0		2	1	1	0	0		2.6	2
835	1266	2	42	0	1	1	9	6	40	0	0	0	3	0			0	0	0	0	0	0	0	0	0	0	0	9	10	0	0	0	0	0		0		2	1	2	0	0		2	1
834	1250	2	25	0	1	1	4	2	38	0	0	0	3	0			0	0	0	0	0	0	0	0	0	0	0	9	10	1	0	0	0	0		0		2	1	1	0	0		3.5	1
833	1234	2	30	0	3	1	4	3	39	0	0	0	3	0			0	0	0	0	0	0	0	0	0	0	0	9	10	1	0	0	0	1	2	1	3	2	1	1	0	0	1	2	1
832	1221	2	26	0	2	1	4	2	42	0	0	0	2	0			0	0	0	0	0	0	0	0	0	0	0	9	10	1	0	0	0	0		0		2	1	2	0	0		2.9	1
831	1204	2	32	0	2	4	3	2	39	0	0	0	2	1	3	0	0	0	0	0	0	0	0	0	0	0	0	9	10	1	0	0	0	0		0		2	1	1	0	0		2.4	2
830	1189	2	24	0	2	3	2	1	37	0	0	0	2	0			0	0	0	0	0	0	0	0	0	0	0	9	10	0	0	0	0	0		0		2	1	1	0	0		1.5	2
829	1173	2	20	0	5	5	2	1	37	0	0	0	3	1	3	0	0	0	0	0	0	0	0	0	0	0	0	7	10	0	0	0	0	0		0		2	1	1	0	0		2.5	2
828	1156	2	24	0	1	5	2	0	38	0	0	0	2	0			0	0	0	1	0	0	0	0	0	0	0	8	10	1	0	0	0	0		0		2	0	1	0	0		2.3	2
827	1145	2	40	0	1	1	6	5	39	0	0	0	3	0			0	0	0	0	0	0	0	0	0	0	0	8	10	0	0	0	0	0		0		2	1	1	0	0		2.9	1
826	1131	2	25	0	1	1	3	2	38	0	0	0	4	0			0	0	0	0	0	0	0	0	0	0	0	9	10	0	0	0	0	0		0		2	1	1	0	0		3	1
825	1120	2	30	0	2	2	3	2	32	0	1	0	3	1	3	0	0	0	0	0	0	0	0	0	0	0	0	6	8	1	1	1	0	1	2	0		2	1	0	1	0	0	3.2	2
824	1107	2	35	0	1	1	5	4	38	0	0	0	4	0			0	0	0	0	0	0	0	0	0	0	0	9	10	0	0	0	0	1		0		2	1	1	0	0	0	1.45	1
823	1093	2	27	0	2	3	5	4		0	0	0	2	0			0	0	0	0	0	0	0	0	0	0	0	9	10	0	0	0	0	0		0		2	1	3	0	0		2.8	2
822	1082	2	25	0	1	1	3	2	40	0	0	0	2	0			0	0	0	0	0	0	0	0	0	0	0	9	10	0	0	0	0	0		0		2	1	2	0	0		2.6	1
821	1061	2	21	0	1	1	3	2	37	0	0	0	4	0			0	0	0	0	0	0	0	0	0	0	0	5	7	0	1	1	0	1	1	1	3	2	1	1	1	1	1	1.9	1
820	1050	2	30	0	3	1	5	4	34	0	0	0	2	0			0	0	0	0	0	0	0	0	0	0	0	8	10	0	0	1	0	1	2	0		2	1	0	0	0	0	3	1
819	1033	2	20	0	4	1	2	1	40	0	0	1	1	0			0	0	0	0	0	0	0	0	0	0	0	8	10	0	0	0	0	0		0		2	1	2	0	0		3.4	1
818	1020	2	23	0	2	1	4	2	38	0	0	0	2	0			0	0	0	0	0	0	0	0	0	0	0	9	10	1	0	0	0	0		0		2	1	1	0	0		2	1
817	1007	2	38	0	1	4	7	5	34	0	0	0	2	0			0	0	0	0	0	0	0	0	0	0	0	8	10	0	0	0	0	0		0		2	1	0	0	0		2.3	2
816	993	2	30	0	1	3	4	3	40	0	0	0	3	0			0	0	0	0	0	0	0	0	0	0	0	8	10	1	1	0	0	0		0		2	1	2	0	0		2.1	2
815	979	2	25	0	3	1	5	4	38	0	1	1	1	0			0	0	0	0	0	0	0	0	0	0	0	7	9	1	1	0	0	0		0		2	1	1	0	0		2.6	1
814	966	2	21	0	4	6	2	1	40	1	0	0	3	1	1	0	0	0	0	0	0	0	0	0	0	0	0	8	10	1	0	0	0	0		0		2	1	2	0	0		2.8	2
813	951	2	38	0	1	1	7	5	39	1	0	0	2	0			0	0	0	0	0	0	0	0	0	0	0	8	10	1	0	0	0	0		0		2	1	1	0	0		3.2	1
812	940	2	32	0	5	5	8	3	39	0	0		1	1	6	1	0	1	0	0	0	0	0	0	0	0	0	9	10	0	0	0	0	1	2	0		2	1	1	0	0	0	2.1	2
811	930	2	20	0	1	1	3	1	38	1	0	0	3	0			1	0	0	0	0	0	0	0	0	0	0	8	10	1	0	0	0	0		0		2	1	1	0	0		2.6	1
810	915	2	35	0	2	3	10	7	38	0	0	0	2	0			0	0	0	1	0	0	0	0	0	0	0	9	10	1	0	0	0	0		0		2	1	1	0	0		3.9	2
809	900	2	25	0	5	1	2	1		0	0	0	2	1	3	0	0	0	0	0	0	0	0	0	0	0	0	9	10	1	0	0	0	0		0		2	1	3	0	0		3.2	1
808	886	2	27	0	1	6	2	1	39	0	0	0	4	0			0	0	0	0	0	0	0	0	0	0	0	9	10	0	0	0	0	0		0		2	1	1	0	0		2.8	2
807	873	2	22	0	1	1	2	1	40	0	0	0	3	0			0	0	0	0	0	0	0	0	0	0	0	9	10	0	0	0	0	0		0		2	1	2	0	0		2.5	1
806	715	2	22	0	1	5	2	1	38	0	0	0	3	0			0	0	0	0	0	0	0	0	0	0	0	9	10	0	0	0	0	1	2	0		2	1	1	0	0	0	2.2	2
805	845	2	22	0	1	2	2	1	38	0	0	0	3	0			0	0	0	0	0	0	0	0	0	0	0	9	10	0	0	0	0	0		0		2	1	1	0	0		2.5	2
804	833	2	25	0	2	1	2	1	38	0	0	0	3	0			0	0	0	0	0	0	0	0	0	0	0	9	10	1	0	0	0	1	2	0		2	1	1	0	0	0	2	1
803	821	2	20	0	9	5	2	1	42	0	0	1	1	0			0	0	0	1	0	0	0	0	0	0	0	9	10	0	0	0	0	0		0		2	1	2	0	0		2.7	2
802	810	2	34	0	1	1	6	5	38	0	0	0	3	0			0	0	0	0	0	0	0	0	0	0	0	9	10	1	0	0	0	0		0		2	1	1	0	0		2.8	1
801	793	2	21	0	1	1	3	2	37	0	0	0	2	0			0	0	0	0	0	0	0	0	0	0	0	9	10	0	0	0	0	0		0		2	1	1	0	0		3	1
800	779	2	28	0	3	2	3	2	37	0	1	0	2	0			0	0	0	0	0	0	0	0	0	0	0	8	10	1	0	0	0	1	3	0		2	1	1	0	0	0	3	2
799	764	2	25	0	1	3	5	4	40	0	0	0	3	0			0	0	0	0	0	0	0	0	0	0	0	9	10	0	0	0	0	0		0		2	1	2	0	0		2.7	2
798	752	2	29	0	1	1	5	3	38	0	0	0	3	0			0	0	0	0	0	0	0	0	0	0	0	9	10	1	0	0	0	0		0		2	1	1	0	0		2.3	1
797	736	2	22	0	3	3	2	1	40	0	0	0	3	1	3	0	0	0	0	0	0	0	0	0	0	0	0	9	10	1	0	0	0	0		0		2	1	2	0	0		3	2
796	721	2	25	0	2	1	4	3	39	0	0	0	2	0			0	0	0	0	0	0	0	0	0	0	0	9	10	0	0	0	0	0		0		2	1	1	0	0		2.3	1
795	706	2	22	0	2	2	2	1	38	1	0	0	3	0			0	0	1	0	0	0	0	0	0	0	0	9	10	1	0	0	0	0		0		2	1	1	0	0		2.8	2
794	692	2	24	0	2	1	3	2	41	1	0	0	3	0			0	0	1	0	0	0	0	0	0	0	0	9	10	1	0	0	0	0		0		2	1	2	0	0		2.6	1
793	679	2	28	0	1	1	3	2	39	0	0	0	3	0			0	0	0	0	0	0	0	0	0	0	0	9	10	1	0	0	0	0		0		2	1	1	0	0		2.3	1
792	669	2	22	0	6	4	2	0	37	0	0	0	1	1	3	0	1	0	0	0	0	0	0	0	0	0	0	5	6	0	1	0	0	1	1	1	3	2	0	1	1	1	1	2.7	2
791	656	2	24	0	4	1	2	1	39	0	0	0	2	0			0	0	0	1	1	0	0	0	0	0	0	6	7	0	1	0	0	0		0		2	1	1	1	0		2.9	1
790	646	2	33	0	1	1	6	4	40	0	0	0	2	0			0	0	0	0	0	0	0	0	0	0	0	7	10	0	0	0	0	0		0		2	1	2	0	0		2.4	1
789	634	2	22	0	7	5	1	0	39	0	0	0	2	1	1	0	0	0	1	0	0	0	0	0	0	0	0	7	8	1	0	0	0	1	3	0		1	0	1	0	0	0	2.8	2
788	623	2	27	0	2	1	3	2	38	0	0	0	3	0			0	0	0	0	0	0	0	0	0	0	0	9	10	0	0	0	0	0		0		2	1	1	0	0		3	1
787	609	2	26	0	1	1	4	3	39	0	0	0	4	0			0	0	0	0	0	0	0	0	0	0	0	9	10	1	0	0	0	1	3	0		2	1	1	0	0	0	2.4	1
786	597	2	24	0	1	3	3	2	39	1	0	0	3	0			0	0	0	0	0	0	0	0	0	0	0	9	10	0	0	0	0	0		0		2	1	1	0	0		2.6	2
785	584	2	23	0	1	3	2	1	39	0	0	0	4	0			0	0	0	1	0	0	0	0	0	0	0	9	10	1	0	0	0	0		0		2	1	1	0	0		2.5	2
784	571	2	20	0	1	1	1	0	38	0	0	0	2	0			0	0	0	0	0	0	0	0	0	0	0	8	10	1	0	0	0	0		0		1	0	1	0	0		3.3	1
783	557	2	21	0	4	1	2	1	41	0	0	0	1	1	3	0	0	0	0	0	0	0	0	0	0	0	0	10	10	1	0	0	0	0		0		2	1	2	0	0		1.9	1
782	544	2	20	0	1	7	1	0	38	0	0	0	3	0			0	0	0	0	0	0	0	0	0	0	0	8	9	0	1	0	0	0		0		1	0	1	0	0		2.9	2
781	529	2	26	0	3	6	4	3	40	0	0	0	3	0			0	0	0	0	0	0	0	0	0	0	0	9	10	0	0	0	0	0		0		2	1	2	0	0		1.8	2
780	513	2	34	0	2	1	8	7	36	0	0	0	3	0			0	0	0	0	0	0	0	0	0	0	0	8	10	0	0	0	0	0		0		2	1	0	0	0		3.1	1
779	503	2	25	0	1	2	3	2	38	0	1	0	4	0			0	0	0	0	0	0	0	0	0	0	0	9	10	0	0	0	0	0		0		2	1	1	0	0		2.7	2
778	486	2	29	0	1	1	3	1	37	0	0	0	4	0			0	0	0	0	0	0	0	0	0	0	0	9	10	0	0	0	0	0		0		2	1	1	0	0		3	1
777	474	2	22	0	2	2	2	1	38	0	0	0	2	0			0	0	0	0	0	0	0	0	0	0	0	9	10	1	0	0	0	0		0		2	1	1	0	0		3	2
776	458	2	23	0	4	2	2	0	43	1	0		1	1	5	0	1	0	0	0	0	0	0	0	0	0	0	9	10	1	0	0	0	0		0		2	0	2	0	0		2.4	2
775	443	2	24	0	2	7	3	2	40	0	0	0	3	0			0	0	0	0	0	0	0	0	0	0	0	7	8	1	0	0	0	0		0		2	1	2	0	0		2.6	2
774	423	2	25	0	1	4	11	7	37	0	0	0	4	0			0	0	0	0	0	0	0	0	0	0	0	4	7	0	1	1	0	0		0		2	1	1	1	0		2.6	2
773	410	2	25	0	1	1	2	0	36	0	0	0	2	0			0	0	0	0	0	0	0	0	0	0	0	8	10	0	0	0	0	0		0		2	0	0	0	0		3.1	1
772	396	2	28	0	2	6	3	2	37	0	0	0	3	0			0	0	0	0	0	0	0	0	0	0	0	8	10	1	0	0	0	0		0		2	1	1	0	0		2.1	2
771	378	2	29	0	7	4	5	1	40	0	0	1	1	0			0	0	0	1	0	0	0	0	0	0	0	4	6	1	1	0	0	0		0		2	1	2	1	1		2.4	2
770	364	2	21	0	1	5	3	2		0	0	0	3	0			0	0	0	0	0	0	0	0	0	0	0	9	10	1	0	0	0	0		0		2	1	3	0	0		2.7	2
769	351	2	34	0	1	1	6	5	40	0	0	0	2	0			0	0	0	0	0	0	0	0	0	0	0	8	10	1	0	0	0	0		0		2	1	2	0	0		2.9	1
768	336	2	25	0	1	1	3	2	37	0	0	0	3	0			0	0	0	0	0	0	0	0	0	0	0	8	10	0	0	0	0	0		0		2	1	1	0	0		3.5	1
767	323	2	20	0	3	1	1	0	40	0	1	0	1	1	2	0	0	0	1	0	0	0	0	0	0	0	0	9	10	1	0	0	0	0		0		1	0	2	0	0		3	1
766	311	2	35	0	6	1	7	6	40	0	0	1	1	0			0	0	0	0	0	0	0	0	0	0	0	9	10	0	0	0	0	0		0		2	1	2	0	0		2	1
765	297	2	26	0	2	6	3	2	41	1	0	0	3	0			0	0	0	0	0	0	0	0	0	0	0	6	8	0	1	0	0	0		0		2	1	2	1	0		2.9	2
764	284	2	22	0	1	3	2	1	39	1	0	0	4	0			0	0	0	0	0	0	0	0	0	0	0	6	7	0	1	0	0	1	1	0		2	1	1	1	0	0	2.3	2
763	271	2	30	0	1	2	7	6	36	0	0	0	4	0			0	0	0	0	0	0	0	0	0	0	0	8	10	1	0	0	0	0		0		2	1	0	0	0		2	2
762	256	2	25	0	5	1	4	2	35	0	0	0	2	1	3	0	0	0	0	0	0	0	0	0	0	0	0	9	10	1	0	0	0	0		0		2	1	0	0	0		3.8	1
761	246	2	35	0	7	1	4	3	37	0	0		1	1	3	1	0	0	0	0	0	0	0	0	0	0	0	8	10	0	0	0	0	0		0		2	1	1	0	0		3	1
760	235	2	23	0	2	1	3	2	37	0	0	0	3	0			0	0	0	0	0	0	0	0	0	0	0	9	10	1	0	0	0	1	1	0		2	1	1	0	0	0	3.6	1
759	220	2	23	0	4	1	3	2	34	0	0	0	2	0			0	0	0	0	0	0	0	0	0	0	0	7	9	1	0	0	0	1	1	0		2	1	0	0	0	0	3.2	1
758	206	2	25	0	1	1	2	1	37	0	0	0	2	0			0	0	0	0	0	0	0	0	0	0	0	6	7	1	1	0	0	1	1	1	3	2	1	1	1	0	1	3.1	1
757	194	2	36	0	1	1	5	4	39	0	0	0	3	0			0	0	0	0	0	0	0	0	0	0	0	9	10	0	0	0	0	0		0		2	1	1	0	0		2.8	1
756	179	2	37	0	5	3	8	7	38	0	0	0	2	1	1	0	0	0	1	0	0	0	0	0	0	0	0	8	9	0	0	0	0	0		0		2	1	1	0	0		2.4	2
755	164	2	24	0	1	3	2	1	31	1	0	0	3	0			0	0	0	0	0	0	0	0	0	0	0	7	10	1	0	1	0	1	2	0		2	1	0	0	0	0	3.8	2
754	151	2	24	0	1	5	2	1	37	0	0	0	3	0			0	0	0	0	0	0	0	0	0	0	0	8	10	0	0	0	0	0		0		2	1	1	0	0		2.4	2
753	141	2	24	0	1	3	2	1	38	0	0	0	3	0			0	0	0	0	0	0	0	0	0	0	0	9	10	0	0	0	0	0		0		2	1	1	0	0		3	2
752	126	2	22	0	2	5	2	1	39	0	0	0	2	0			0	0	0	0	0	0	0	0	0	0	0	9	10	0	0	0	0	0		0		2	1	1	0	0		2.8	2
751	111	2	21	0	1	2	4	3	41	0	0	0	3	0			0	0	0	0	0	0	0	0	0	0	0	9	10	1	0	0	0	0		0		2	1	2	0	0		2.6	2
750	96	2	29	0	2	1	4	3	39	0	0	0	3	0			0	0	0	0	0	0	0	0	0	0	0	8	10	1	0	0	0	0		0		2	1	1	0	0		3.1	1
749	79	2	22	0	4	1	1	0		0	0	0	2	0			0	0	0	0	0	0	0	0	0	0	0	8	10	0	0	0	0	0		0		1	0	3	0	0		2.1	1
748	64	2	28	0	1	1	4	3	36	0	0	0	4	0			0	0	0	0	0	0	0	0	0	0	0	9	10	1	0		0	1	2	0		2	1	0	0	0	0	2	1
747	40	2	21	0	1	1	3	2	38	0	0	0	4	0			0	0	0	0	0	0	0	0	0	0	0	9	10	1	0	0	0	0		0		2	1	1	0	0		3.1	1
746	23	2	20	0	1	1	2	1	40	0	0	0	3	0			0	0	0	0	0	0	0	0	0	0	0	9	10	1	0	0	0	0		0		2	1	2	0	0		2.6	1
745	11	2	20	0	1	1	2	1	38	0	0	0	4	0			0	0	0	0	0	0	0	0	0	0	0	9	10	1	0	1	0	0		0		2	1	1	0	0		3	1
744	2640	1	32	0	2	1	2	1	39	0	0	0	3	0			0	0	0	0	0	0	0	0	0	0	0	9	10	0	0	0	0	0		0		2	1	1	0	0		3.6	1
743	2625	1	36	0	3	6	7	6	39	0	0	1	1	0			1	0	0	0	0	0	0	0	0	0	0	9	10	1	0	0	0	0		0		2	1	1	0	0		3.4	2
742	2611	1	21	0	1	1	2	1	37	0	0	0	4	0			0	0	0	0	0	0	0	0	0	0	0	9	10	0	0	0	0	0		0		2	1	1	0	0		2.1	1
741	2590	1	22	0	1	6	1	0	39	0	0	0	2	0			0	0	0	0	0	0	0	0	0	0	0	9	10	0	0	0	0	0		0		1	0	1	0	0		2.8	2
740	1583	1	23	0	1	7	1	0	39	0	0	0	3	0			0	0	0	0	0	0	0	0	0	0	0	9	10	1	0	0	0	0		0		1	0	1	0	0		2.8	2
739	2571	1	22	0	1	4	2	1	41	0	0	0	4	0			0	0	0	0	0	0	0	0	0	0	0	9	10	0	0	0	0	0		0		2	1	2	0	0		2.5	2
738	2555	1	31	0	2	3	5	4	37	0	0	0	3	0			0	0	0	0	0	0	0	0	0	0	0	9	10	0	0	0	0	0		0		2	1	1	0	0		2.8	2
737	2545	1	27	0	1	2	4	3	42	0	0	0	3	0			0	0	0	0	0	0	0	0	0	0	0	9	10	1	0	0	0	0		0		2	1	2	0	0		3	2
736	2533	1	25	0	2	6	3	2	38	0	0	0	2	0			0	0	0	0	0	0	0	0	0	0	0	9	10	0	0	0	0	0		0		2	1	1	0	0		3.5	2
735	2523	1	20	0	3	1	2	1	39	0	0	0	3	1	3	0	0	0	0	0	0	0	0	0	0	0	0	9	10	0	0	0	0	0		0		2	1	1	0	0		3	1
734	2511	1	30	0	2	1	6	5	34	0	0	0	3	0			0	0	0	0	0	0	0	0	0	0	0	9	10	0	0	0	0	0		0		2	1	0	0	0		2.4	1
733	2499	1	36	0	1	1	6	5	36	0	0	0	4	0			0	0	0	0	0	0	0	0	0	0	0	9	10	1	0	0	0	0		0		2	1	0	0	0		3.5	1
732	2492	1	27	0	2	3	3	2	40	0	0	0	3	0			0	0	0	0	0	0	0	0	0	0	0	9	10	0	0	0	0	0		0		2	1	2	0	0		2.9	2
731	2465	1	20	0	1	1	2	1	39	0	0	0	3	0			0	0	0	0	0	0	0	0	0	0	0	9	10	1	0		0	0		0		2	1	1	0	0		3	1
730	2454	1	28	0	8	1	5	4		0	0	0	3	1	6	0	0	0	0	0	0	0	0	0	0	0	0	8	10	1	0	0	0	0		0		2	1	3	0	0		3	1
729	2444	1	24	0	1	6	3	2	40	0	0	0	4	0			0	0	0	0	0	0	0	0	0	0	0	9	10	1	0	0	0	0		0		2	1	2	0	0		3.4	2
728	2430	1	23	0	5	2	3	2	40	0	0		1	1	2	0	0	1	0	0	0	0	0	0	0	0	0	6	8	0	1	0	0	0		0		2	1	2	1	0		2.6	2
727	2418	1	21	0	4	2	1	0	34	1	0	0	3	1	1	0	0	0	1	0	0	0	0	0	0	0	0	10	10	1	0	0	0	0		0		1	0	0	0	0		2.4	2
726	2404	1	21	0	1	1	1	0	39	0	0	0	2	0			0	0	0	0	0	0	0	0	0	0	0	9	10	0	0	0	0	0		0		1	0	1	0	0		2.5	1
725	2387	1	20	0	5	1	1	0	38	0	0	0	3	0			0	0	0	1	0	0	0	0	0	0	0	9	10	1	0	0	0	1	2	0		1	0	1	0	0	0	1.9	1
724	2376	1	20	0	2	1	2	0	39	0	0	0	3	0			0	0	0	0	0	0	0	0	0	0	0	9	10	0	0	0	0	0		0		2	0	1	0	0		2.9	1
723	2361	1	25	0	2	1	3	1	37	0	0	0	3	0			0	0	0	0	0	0	0	0	0	0	0	9	10	1	0	0	0	0		0		2	1	1	0	0		2.2	1
722	2331	1	27	0	2	1	5	4	40	0	0	0	2	0			0	0	0	0	0	0	0	0	0	0	0	9	10	0	0	0	0	0		0		2	1	2	0	0		3.5	1
721	2318	1	33	0	3	1	4	3	39	0	0	0	1	0			0	0	1	0	0	0	0	0	0	0	0	8	10	0	0	0	0	0		0		2	1	1	0	0		3.3	1
720	2299	1	20	0	2	1	1	0	38	0	0	0	2	0			0	0	0	0	0	0	0	0	0	0	0	8	10	0	0	0	0	0		0		1	0	1	0	0		2.9	1
719	2286	1	21	0	2	1	2	1	38	0	0	0	3	0			0	0	0	0	0	0	0	0	0	0	0	8	10	1	0	0	0	0		0		2	1	1	0	0		2.6	1
718	2273	1	28	0	1	1	5	4	38	0	0	0	4	0			0	0	0	0	0	0	0	0	0	0	0	9	10	1	0	0	0	0		0		2	1	1	0	0		2.7	1
717	2267	1	35	0	4	1	3	2	38	0	0	1	1	0			0	0	0	0	0	0	0	0	0	0	0	9	10	1	0	0	0	0		0		2	1	1	0	0		2.2	1
716	2250	1	23	0	1	3	2	1	36	0	0	0	4	0			0	0	0	0	0	0	0	0	0	0	0	9	10	0	0	0	0	0		0		2	1	0	0	0		2.9	2
715	2222	1	20	0	2	1	2	1	30	0	0	0	3	0			0	0	0	0	1	0	0	0	0	0	0	7	7	0	1	1	0	1	2	1	3	2	1	0	0	0	1	2.3	1
714	2206	1	23	0	5	5	3	2	40	0	0	0	1	1	6	0	0	0	0	0	0	0	0	0	0	0	0	8	10	1	0	0	0	1	3	0		2	1	2	0	0	1	2.1	2
713	2193	1	27	0	2	5	1	0	38	0	0	0	3	0			0	0	0	1	0	0	0	0	0	0	0	9	10	0	0	0	0	0		0		1	0	1	0	0		2.5	2
712	2179	1	21	0	1	3	2	0	39	0	0	0	2	0			0	0	0	0	0	0	0	0	0	0	0	9	10	1	0	0	0	0		0		2	0	1	0	0		3.6	2
711	2167	1	34	0	2	2	6	4	39	0	0	0	3	0			0	0	1	0	0	0	0	0	0	0	0	9	10	1	0	0	0	0		0		2	1	1	0	0		2.8	2
710	2155	1	35	0	11	1	5	4	37	0	0	1	1	0			0	0	0	0	0	0	0	0	0	0	0	9	10	1	0	0	0	0		0		2	1	1	0	0		2.8	1
709	2121	1	26	0	1	5	3	2	38	0	0	0	4	0			0	0	0	0	0	0	0	0	0	0	0	9	10	0	0	0	0	0		0		2	1	1	0	0		3	2
708	2101	1	20	0	1	6	3	2	39	0	0	0	3	0			0	0		0	0	0	0	0	0	0	0	9	10	1	0	0	0	0		0		2	1	1	0	0		3	2
707	2088	1	26	0	2	1	3	2	37	0	0	0	3	0			0	0	0	0	0	0	0	0	0	0	0	8	10	1	0	0	0	0		0		2	1	1	0	0		3.1	1
706	2053	1	23	0	1	1	2	1		0	0	0	3	0			0	0	0	1	0	0	0	0	0	0	0	9	10	0	0	0	0	0		0		2	1	3	0	0		2.4	1
705	2045	1	20	0	1	1	3	2	38	0	0	0	3	0			0	0	0	0	0	0	0	0	0	0	0	8	10	1	0	0	0	0		0		2	1	1	0	0		2	1
704	2031	1	20	0	7	4	3	2	39	0	0	0	3	1	2	1	0	0	0	0	0	0	0	0	0	0	0	5	7	1	1	1	0	1	1	0		2	1	1	1	0	0	2.8	2
703	2003	1	36	0	2	6	4	3	37	0	0	0	2	0			0	0	0	0	0	0	0	0	0	0	0	9	10	1	0	0	0	0		0		2	1	1	0	0		2.8	2
702	1988	1	26	0	1	1	3	2	38	0	0	0	3	0			0	0	0	0	0	0	0	0	0	0	0	9	10	0	0	0	0	0		0		2	1	1	0	0		2.9	1
701	1978	1	24	0	1	6	2	1	38	0	0	0	3	0			0	0	0	1	0	0	0	0	0	0	0	9	10	0	0	0	0	0		0		2	1	1	0	0		2.8	2
700	1965	1	22	0	1	1	1	0	42	0	0	0	3	0			0	0	0	0	0	0	0	0	0	0	0	9	10	1	0	0	0	0		0		1	0	2	0	0		3.5	1
699	1933	1	40	0	2	1	7	6	35	0	0	0	1	0			0	0	0	0	0	0	0	0	0	0	0	9	10	1	0	0	0	0		0		2	1	0	0	0		2.5	1
698	1920	1	24	0	1	1	2	1	38	0	0	0	4	0			0	0	0	0	0	0	0	0	0	0	0	9	10	1	0	0	0	0		0		2	1	1	0	0		2.5	1
697	1907	1	35	0	15	4	5	4	41	0	0	1	1	0			0	0	0	0	0	0	0	0	0	0	0	9	10	1	0	0	0	0		0		2	1	2	0	0		2.3	2
696	1894	1	27	0	7	1	4	2	38	0	0	1	1	0			0	0	0	0	0	0	0	0	0	0	0	4	8	0	1	0	0	1	1	0		2	1	1	1	0	0	2.5	1
695	1866	1	46	0	1	6	9	8	39	1	0	0	3	0			0	0	0	0	0	0	0	0	0	0	0	9	10	0	0	0	0	0		0		2	1	1	0	0		2.6	2
694	1852	1	42	0	1	1	7	6	37	1	0	0	3	0			1	0	0	0	0	0	0	0	0	0	0	9	10	1	0	0	0	0		0		2	1	1	0	0		3.3	1
693	1842	1	25	0	1	6	2	1	40	0	0	0	3	0			0	0	0	0	0	0	0	0	0	0	0	9	10	0	0	0	0	0		0		2	1	2	0	0		3.1	2
692	1831	1	27	0	5	1	3	2	38	0	0	0	1	1	3	1	0	0	0	0	0	0	0	0	0	0	0	8	10	1	0	0	0	0		0		2	1	1	0	0		2.3	1
691	1812	1	38	0	1	1	6	5	36	0	0	0	3	0			0	0	0	0	0	0	0	0	0	0	0	9	10	0	0	0	0	0		0		2	1	0	0	0		2.5	1
690	1785	1	40	0	1	1	6	5	38	0	0	0	4	0			0	0	0	0	0	0	0	0	0	0	0	9	10	0	0	0	0	0		0		2	1	1	0	0		2.7	1
689	1773	1	24	0	2	1	1	0	39	0	1	0	3	0			0	0	0	0	0	0	0	0	0	0	0	9	10	1	0	0	0	0		0		1	0	1	0	0		3.2	1
688	1757	1	35	0	2	1	5	4	38	0	0	1	1	0			0	0	0	0	0	0	0	0	0	0	0	9	10	0	0	0	0	0		0		2	1	1	0	0		3	1
687	1747	1	20	0	2	3	2	1	38	0	0	0	2	0			0	0	0	0	0	0	0	0	0	0	0	9	10	1	0	0	0	0		0		2	1	1	0	0		2.5	2
686	1718	1	31	0	1	5	4	3	37	0	0	0	3	0			0	0	0	0	0	0	0	0	0	0	0	9	10	1	0	0	0	0		0		2	1	1	0	0		2.3	2
685	1701	1	33	0	3	6	5	4	38	0	0	0	1	0			0	0	0	0	0	0	0	0	0	0	0	9	10	0	0	0	0	0		0		2	1	1	0	0		3.3	2
684	1686	1	24	0	2	1	2	1	39	0	1	0	3	0			0	0	0	1	0	0	0	0	0	0	0	9	10	1	0	0	0	0		0		2	1	1	0	0		2.4	1
683	1675	1	28	0	4	1	2	1	37	0	0	0	3	1	2	0	0	0	0	0	0	0	0	0	0	0	0	10	10	1	0	0	0	0		0		2	1	1	0	0		3.2	1
682	1649	1	29	0	2	6	3	2	37	0	0	0	1	0			1	0	0	0	0	0	0	0	0	0	0	9	10	0	0	0	0	0		0		2	1	1	0	0		2.5	2
681	1638	1	29	0	3	4	4	3	40	1	0	0	3	1	2	0	0	0	0	0	0	0	0	0	0	0	1	0	0	1		0	0			1	2	2	1	2	0	0		2.6	2
680	1627	1	40	0	1	1	9	7	36	0	0	0	4	0			0	0	0	0	0	0	0	0	0	0	0	10	10	0	0	0	0	0		0		2	1	0	0	0		2.3	1
679	1606	1	20	0	1	1	1	0	36	0	0	0	3	0			0	0	0	0	0	0	0	0	0	0	1	0	0	1		1	1			1	2	1	0	0	0	0		2.8	1
678	1579	1	32	0	2	5	4	3	38	0	0	0	2	0			0	0	0	0	0	0	0	0	0	0	0	8	10	0	0	1	0	0		0		2	1	1	0	0		1.1	2
677	1656	1	35	0	2	2	7	6	36	0	1	0	2	1	3	0	0	0	0	0	0	0	0	0	0	0	0	7	8	1	0	0	0	0		0		2	1	0	0	0		2.6	2
676	1554	1	38	0	6	2	6	5	40	0	0	0	1	0			0	1	0	0	0	0	0	0	0	0	0	9	10	1	0	0	0	0		0		2	1	2	0	0		1.9	2
675	1540	1	24	0	1	1	2	0	40	0	0	0	2	0			0	0	0	0	0	0	0	0	0	0	0	9	10	1	0	0	0	0		0		2	0	2	0	0		2.8	1
674	1516	1	35	0	2	6	5	4	38	0	0	0	3	0			0	0	0	0	0	0	0	0	0	0	0	9	10	0	0	0	0	0		0		2	1	1	0	0		3.3	2
673	1503	1	20	0	2	6	1	0	37	0	0	0	3	0			0	0	0	0	0	0	0	0	0	0	0	8	10	0	0	0	0	0		0		1	0	1	0	0		2.4	2
672	1467	1	28	0	1	6	2	0	38	0	0	0	3	0			0	0	0	0	0	0	0	0	0	0	0	9	10	1	0	0	0	0		0		2	0	1	0	0		2.7	2
671	1455	1	21	0	3	6	2	1	37	0	0	0	3	0			1	0	0	0	0	0	0	0	0	0	0	9	10	1	0	1	0	0		0		2	1	1	0	0		2.6	2
670	1423	1	24	0	1	1	2	1	38	0	0	0	3	0			0	0	0	0	0	0	0	0	0	0	0	9	10	0	0	0	0	0		0		2	1	1	0	0		2.4	1
669	1412	1	32	0	2	6	5	3	42	0	0	0	3	0			0	0	0	0	0	0	0	0	0	0	0	9	10	1	0	0	0	0		0		2	1	2	0	0		2.1	2
668	1406	1	20	0	1	4	2	1	40	0	0	0	4	0			0	0	0	0	0	0	0	0	0	0	0	9	10	1	0	0	0	0		0		2	1	2	0	0		2.7	2
667	1388	1	23	0	5	3	2	1	40	0	0	0	1	1	3	0	0	0	0	0	0	0	0	0	0	0	0	9	10	1	0	0	0	0		0		2	1	2	0	0		3.4	2
666	1362	1	20	0	1	1	2	1	35	0	0	0	2	0			0	0	1	1	0	0	0	0	0	0	0	9	10	0	0	0	0	0		0		2	1	0	0	0		2.8	1
665	1350	1	30	0	1	5	6	4	40	0	0	0	3	0			0	0	0	0	0	0	0	0	0	0	0	9	10	0	0	0	0	0		0		2	1	2	0	0		2.1	2
664	1336	1	20	0	2	1	2	1	36	0	0	0	3	1	3	0	0	0	1	0	0	0	0	0	0	0	0	7	9	1	1	0	0	0		0		2	1	0	0	0		2.6	1
663	1322	1	27	0	3	1	2	1	38	0	0	0	2	0			0	0	0	0	0	0	0	0	0	0	0	9	10	0	0	0	0	0		0		2	1	1	0	0		3	1
662	1296	1	29	0	5	1	5	4	37	0	0		1	1	5	0	1	0	0	0	0	0	0	0	0	0	0	5	6	0	1	0	1	1	1	1	3	2	1	1	1	1	1	3.1	1
661	1286	1	29	0	1	1	5	4	39	0	0	0	3	0			0	0	0	0	0	0	0	0	0	0	0	6	7	1	1	0	0	0		0		2	1	1	1	0		3.5	1
660	1269	1	27	0		3	3	2	39	0	0	1	1	0			0	0	0	0	0	0	0	0	0	0	0	9	10	1	0	0	0	0		0		2	1	1	0	0		3.7	2
659	1257	1	20	0	1	5	1	0	38	0	0	0	3	0			0	0	0	0	0	0	0	0	0	0	0	9	10	0	0	0	0	0		0		1	0	1	0	0		2.5	2
658	1229	1	30	0	1	1	5	4	36	0	1	0	3	0			0	0	0	0	0	0	0	0	0	0	0	9	10	1	0	0	0	0		0		2	1	0	0	0		4.5	1
657	1216	1	21	0	2	6	1	0		0	0	0	3	0			0	0	0	0	0	0	0	0	0	0	1	0	0	0		1	0			1	2	1	0	3	0	0		2.5	2
656	1204	1	21	0	1	1	2	0	37	0	0	0	2	0			0	0	0	0	0	0	0	0	0	0	0	9	10	0	0	1	0	0		0		2	0	1	0	0			1
655	1197	1	30	0	1	1	7	5	39	0	0	0	4	0			0	0	0	0	0	0	0	0	0	0	0	9	10	0	0	0	0	0		0		2	1	1	0	0		2.6	1
654	1172	1	26	0	1	7	5	4	37	0	0	0	2	0			0	0	0	0	0	0	0	0	0	0	0	9	10	0	0	1	0	0		0		2	1	1	0	0		3.1	2
653	1162	1	23	0	3	5	3	2	42	0	0	0	3	0			0	0	0	1	0	0	0	0	0	0	0	9	10	1	0	0	0	0		0		2	1	2	0	0		2.6	2
652	1145	1	23	0	1	2	3	2	37	0	0	0	3	1	3	0	0	0	0	0	0	0	0	0	0	0	0	8	8	0	0	0	0	0		0		2	1	1	0	0		3.3	2
651	1130	1	21	0	2	6	2	1	39	0	0	0	1	0			0	0	0	0	0	0	0	0	0	0	0	9	10	1	0	0	0	0		0		2	1	1	0	0		3.4	2
650	995	1	37	0	1	5	6	5	28	0	0	0	4	0			0	0	0	0	0	0	0	0	0	0	1	0	0	1		1	0			1	1	2	1	0	0	0		2.8	2
649	984	1	23	0	1	1	1	0	38	0	0	0	4	0			0	0	0	0	0	0	0	0	0	0	0	9	10	0	0	0	0	0		0		1	0	1	0	0		4.2	1
648	973	1	21	0	1	2	3	2		0	0	0	2	0			0	0	0	0	0	0	0	0	0	0	0	9	10	0	0	0	0	0		0		2	1	3	0	0		3.7	2
647	960	1	22	0	2	5	2	1	41	0	0	0	4	0			0	0	0	0	0	0	0	0	0	0	0	9	10	0	0	0	0	0		0		2	1	2	0	0		2	2
646	935	1	28	0	1	1	5	4	39	0	0	0	3	0			0	0	0	0	0	0	0	0	0	0	0	9	10	0	0	0	0	0		0		2	1	1	0	0		2.3	1
645	924	1	30	0	1	6	2	1	39	0	0	0	2	0			0	0	0	1	0	0	0	0	0	0	0	9	10	0	0	0	0	0		0		2	1	1	0	0		2.8	2
644	910	1	33	0	1	5	4	3	40	0	0	0	3	0			0	0	0	0	0	0	0	0	0	0	0	9	10	1	0	0	0	1	3	0		2	1	2	0	0	0	5	2
643	895	1	20	0	1	1	1	0	38	0	0	0	2	0			0	0	0	1	0	0	0	0	0	0	0	9	10	0	0	0	0	0		0		1	0	1	0	0		2.7	1
642	871	1	35	0	1	1	7	6	37	0	0	0	3	0			0	0	0	0	0	0	0	0	0	0	0	9	10	1	0	0	0	0		0		2	1	1	0	0		2.5	1
641	856	1	21	0	3	3	2	1	36	0	0	0	4	0			0	0	0	0	0	0	0	0	0	0	0	9	10	0	0	0	0	0		0		2	1	0	0	0		2.5	2
640	843	1	28	0	1	2	2	1	38	0	0	0	2	0			0	0	0	0	0	0	0	0	0	0	0	8	10	0	0	0	0	0		0		2	1	1	0	0		2.7	2
639	831	1	23	0	1	7	2	1	37	0	0	0	3	0			0	0	0	0	0	0	0	0	0	0	0	9	10	0	0	0	0	0		0		2	1	1	0	0		2.4	2
638	801	1	23	0	1	1	2	1	38	0	0	0	4	0			0	0	0	0	0	0	0	0	0	0	0	9	10	0	0	0	0	0		0		2	1	1	0	0		2.5	1
637	790	1	20	0	1	1	2	1	39	0	0	0	3	0			0	0	0	0	0	0	0	0	0	0	0	9	10	0	0	0	0	0		0		2	1	1	0	0		3	1
636	776	1	21	0	1	4	2	1		0	0	0	4	0			0	0	0	0	0	0	0	0	0	0	0	8	10	0	0	0	0	0		0		2	1	3	0	0		3.5	2
635	752	1	20	0	1	1	1	0	35	0	0	0	4	0			0	0	0	0	0	0	0	0	0	0	0	9	10	0	0	1	0	0		0		1	0	0	0	0		2.8	1
634	739	1	30	0	1	1	7	6	39	0	0	0	4	0			0	0	0	0	0	0	0	0	0	0	0	9	10	0	0	0	0	1	3	0		2	1	1	0	0	0	2.9	1
633	718	1	30	0	2	3	5	3	38	0	1	0	1	0			0	0	0	0	0	0	0	0	0	0	0	9	10	1	0	0	0	0		0		2	1	1	0	0		2.2	2
632	712	1	20	0	7	2	1	0	38	1	0	0	3	1	1	0	0	0	0	0	0	0	0	0	0	0	0	9	10	1	0	0	0	0		0		1	0	1	0	0		3.8	2
631	659	1	22	0	2	6	1	0	40	1	0	0	3	0			0	0	0	1	0	0	0	0	0	0	0	9	10	1	0	0	0	0		0		1	0	2	0	0		2.8	2
630	646	1	36	0	1	5	5	4		0	0	0	3	0			0	0	0	0	0	0	0	0	0	0	0	9	10	0	0	0	0	0		0		2	1	3	0	0		2.9	2
629	632	1	22	0	4	1	1	0	41	0	0	0	2	1	4	0	0	0	0	0	0	0	0	0	0	0	0	6	8	0	1	1	0	0		0		1	0	2	1	0		2.5	1
628	615	1	20	0	1	5	3	2	41	0	0	0	3	0			0	0	0	0	0	0	0	0	0	0	0	9	10	1	0	0	0	0		0		2	1	2	0	0		3	2
627	588	1	27	0	3	1	5	4	32	0	0	0	4	0			0	0	0	0	0	0	0	0	0	0	0	9	10	1	0	0	0	0		0		2	1	0	0	0		2.6	1
626	574	1	28	0	2	3	2	1	38	0	0	0	3	0			0	0	0	0	0	0	0	0	0	0	0	8	10	0	0	0	0	0		0		2	1	1	0	0		2.5	2
625	557	1	20	0	7	6	3	1	41	0	0		1	1	1	0	0	0	0	0	0	0	0	0	0	0	0	9	10	0	0	0	0	0		0		2	1	2	0	0		2.6	2
624	540	1	28	0	1	1	3	2	40	0	0	0	3	0			0	0	1	0	0	0	0	0	0	0	0	9	10	1	0	0	0	0		0		2	1	2	0	0		3.2	1
623	504	1	24	0	6	6	3	2	40	0	0	0	1	1	3	0	0	0	0	0	0	0	0	0	0	0	0	8	10	1	0	0	0	0		0		2	1	2	0	0		2.5	2
622	489	1	28	0	2	5	4	3	39	0	0	1	1	0			1	0	0	0	0	0	0	0	0	0	0	9	10	0	0	0	0	0		0		2	1	1	0	0		2.9	2
621	474	1	25	0	1	3	4	3	39	0	0	0	4	0			0	0	0	0	0	0	0	0	0	0	0	9	10	1	0	0	0	0		0		2	1	1	0	0		2.8	2
620	446	1	24	0	1	3	2	1	42	0	0	0	3	0			0	0	0	0	0	0	0	0	0	0	0	8	10	0	0	1	0	1	1	0		2	1	2	0	0	0	3.6	2
619	433	1	32	0	1	6	6	5	39	0	1	0	4	0			0	0	0	0	0	0	0	0	0	0	0	9	10	0	0	0	0	0		0		2	1	1	0	0		3.2	2
618	412	1	24	0	1	1	4	2	38	0	0	0	4	0			0	0	0	0	0	0	0	0	0	0	0	9	10	1	0	0	0	0		0		2	1	1	0	0		3	1
617	397	1	23	0	5	1	1	0		0	0	1	1	1	6	0	0	1	0	0	0	0	0	0	0	0	0	9	10	1	0	0	0	1	2	0		1	0	3	0	0	0	1.7	1
616	386	1	36	0	1	3	7	6	38	0	1	0	3	0			0	0	0	0	0	0	0	0	0	0	0	9	10	0	0	0	0	0		0		2	1	1	0	0		2.6	2
615	369	1	24	0	1	6	4	3	40	0	0	0	4	0			0	0	0	0	0	0	0	0	0	0	0	9	10	0	0	0	0	0		0		2	1	2	0	0		2.7	2
614	354	1	21	0	1	5	3	2	42	0	0	0	2	0			0	0	0	0	0	0	0	0	0	0	0	9	10	1	0	0	0	0		0		2	1	2	0	0		2.8	2
613	341	1	28	0	1	6	3	2	38	0	0	0	4	0			0	0	0	0	0	0	0	0	0	0	0	9	10	0	0	0	0	0		0		2	1	1	0	0		2.3	2
612	328	1	24	0	1	6	1	0	40	0	0	0	3	0			0	0	0	0	0	0	0	0	0	0	0	9	10	0	0	0	0	0		0		1	0	2	0	0		2.4	2
611	318	1	36	0	3	1	8	6	42	0	1	0	1	0			0	0	0	0	0	0	0	0	0	0	0	9	10	0	0	0	0	0		0		2	1	2	0	0		2.6	1
610	302	1	25	0	1	3	1	0	42	0	0	0	2	0			0	0	0	0	1	0	0	0	0	0	0	8	10	1	0	0	0	0		0		1	0	2	0	0		3.6	2
609	290	1	25	0	1	6	3	2	39	0	0	0	3	0			0	0	0	0	0	0	0	0	0	0	0	9	10	1	0	0	0	0		0		2	1	1	0	0		3.2	2
608	240	1	23	0	1	3	4	3	41	0	0	0	2	0			0	0	0	0	0	0	0	0	0	0	0	9	10	1	0	0	0	0		0		2	1	2	0	0		3.3	2
607	229	1	21	0	1	6	1	0	37	0	0	0	3	0			0	0	0	0	0	0	0	0	0	0	0	9	10	0	0	0	0	0		0		1	0	1	0	0		3.2	2
606	210	1	26	0	1	1	1	0	38	0	0	0	2	0			0	0	0	0	0	0	0	0	0	0	0	9	10	1	0	0	0	0		0		1	0	1	0	0		2.8	1
605	196	1	32	0	1	6	8	7	36	0	0	0	4	0			0	0	0	0	0	0	0	0	0	0	0	9	10	1	0	0	0	0		0		2	1	0	0	0		3.1	2
604	183	1	29	0	2	1	6	4	40	0	0	0	3	0			0	0	0	0	0	0	0	0	0	0	0	10	10	1	0	0	0	0		0		2	1	2	0	0		2.8	1
603	166	1	20	0	1	1	2	1	41	0	0	0	3	0			0	0	0	0	0	0	0	0	0	0	0	8	10	1	0	0	0	0		0		2	1	2	0	0		2.6	1
602	150	1	24	0	2	6	2	1	32	1	0	1	1	0			0	0	0	0	0	0	0	0	0	0	0	9	10	1	0	1	0	1	2	0		2	1	0	0	0	0	2.5	2
601	133	1	31	0	4	6	5	4	38	1	1	0	3	1	3	0	0	0	0	0	0	0	0	0	0	0	0	9	10	1	0	0	0	0		0		2	1	1	0	0		2.7	2
600	119	1	29	0	1	1	4	3	39	0	0	0	4	0			0	0	0	0	0	0	0	0	0	0	0	9	10	0	0	1	0	0		0		2	1	1	0	0		3.3	1
599	104	1	23	0	3	1	3	2	40	0	0	0	1	0			0	0	0	0	0	0	0	0	0	0	0	8	10	1	0	0	0	0		0		2	1	2	0	0		2.9	1
598	88	1	22	0	1	1	2	1	39	0	0	0	4	0			0	0	0	0	0	0	0	0	0	0	0	9	10	0	0	0	0	0		0		2	1	1	0	0		2	1
597	70	1	21	0	1	6	2	1	38	0	0	0	4	0			0	0	0	0	0	0	0	0	0	0	0	9	10	1	0	0	0	0		0		2	1	1	0	0		2.5	2
596	54	1	32	0	2	5	5	4	38	0	1	0	4	0			0	0	0	0	0	0	0	0	0	0	0	7	9	0	0	0	0	0		0		2	1	1	0	0		2.8	2
595	38	1	20	0	3	5	2	1	42	0	0	0	1	0			0	0	0	0	0	0	0	0	0	0	0	10	10	1	0	0	0	0		0		2	1	2	0	0		3.5	2
594	23	1	21	0	1	1	3	1	39	0	0	0	3	0			0	0	0	0	0	0	0	0	0	0	0	9	10	1	0	0	0	0		0		2	1	1	0	0		3.7	1
593	9	1	28	0	2	6	3	2	38	0	0	0	3	0			0	0	0	0	0	0	0	0	0	0	0	9	10	1	0	1	0	0		0		2	1	1	0	0		2.4	2
592	1994	0	28	0	4	2	3	2	37	0	0	0	2	1	6	0	0	0	0	0	0	0	0	0	0	0	0	8	9	0	0	0	0	0		0		2	1	1	0	0		2.8	2
591	1981	0	27	0	6	1	4	3	39	0	0	0	1	0			0	0	0	0	0	0	0	0	0	0	0	9	10	0	0	0	0	0		0		2	1	1	0	0		3	1
590	1971	0	38	0	1	1	12	10	35	0	0	0	3	0			0	0	0	0	0	0	0	0	0	0	0	9	10	0	0	0	0	0		0		2	1	0	0	0		2.8	1
589	1956	0	23	0	5	6	1	0	37	0	0	0	1	1	4	0	0	0	0	0	0	0	0	0	0	0	0	10	10	1	0	0	0	0		0		1	0	1	0	0		3	2
588	1944	0	28	0	2	1	4	3	36	0	0	0	4	0			0	0	0	0	0	0	0	0	0	0	0	9	10	1	0	0	0	0		0		2	1	0	0	0		3.2	1
587	1924	0	23	0	1	4	2	0	41	1	0	0	3	0			0	0	0	0	0	0	0	0	0	0	0	7	10	0	0	0	0	0		0		2	0	2	0	0		2.9	2
586	1910	0	30	0	2	6	5	4	39	0	1	0	3	0			0	0	0	0	0	0	0	0	0	0	0	9	10	0	0	0	1	1		0		2	1	1	0	0	0	2.8	2
585	1896	0	23	0	7	1	2	1	36	0	0	0	2	0			0	0	0	0	0	0	0	0	0	0	1	0	0	0		0	0			1	1	2	1	0	0	0		2.5	1
584	1882	0	33	0	1	1	2	1	41	0	0	0	3	0			0	0	0	0	0	0	0	0	0	0	0	8	10	1	0	0	0	0		0		2	1	2	0	0		2.5	1
583	1870	0	31	0	2	6	4	3	42	0	0	0	2	0			0	0	0	0	0	0	0	0	0	0	0	10	10	1	0	0	0	0		0		2	1	2	0	0		2.9	2
582	1844	0	23	0	4	6	4	2	36	1	0		1	1	5	0	1	0	0	0	0	0	0	0	0	0	0	10	10	0	0	1	0	0		0		2	1	0	0	0		3	2
581	1830	0	23	0	3	3	2	1	34	0	0	0	2	1	3	0	0	1	0	0	0	0	0	0	0	0	0	9	10	0	0	0	0	0		0		2	1	0	0	0		2.3	2
580	1815	0	29	0	1	1	7	6	38	0	0	0	3	0			0	0	0	0	0	0	0	0	0	0	0	10	10	0	0	0	0	0		0		2	1	1	0	0		3.2	1
579	1804	0	20	0	2	6	1	0	40	0	0	0	2	0			0	0	0	0	0	0	0	0	0	0	0	9	10	0	0	0	0	0		0		1	0	2	0	0		2.9	2
578	1792	0	39	0	1	5	8	7	40	0	0	0	3	0			0	0	0	0	0	0	0	0	0	0	0	9	10	0	0	0	0	0		0		2	1	2	0	0		3.6	2
577	1780	0	24	0	1	1	4	3	40	0	0	0	4	0			0	0	0	0	0	0	0	0	0	0	0	9	10	0	0	0	0	0		0		2	1	2	0	0		3.8	1
576	1767	0	22	0	2	3	1	0	37	0	0	0	4	0			0	0	0	0	0	0	0	0	0	0	0	5	8	1	1	0	0	0		0		1	0	1	1	0		3	2
575	1757	0	30	0	1	1	5	4	40	0	0	0	3	0			0	0	0	0	0	0	0	0	0	0	0	9	10	1	0	0	0	0		0		2	1	2	0	0		3.6	1
574	1744	0	20	0	1	1	4	3	38	0	0	0	4	0			0	0	0	0	1	0	0	0	0	0	0	9	10	0	0	0	0	0		0		2	1	1	0	0		2.3	1
573	1731	0	23	0	5	1	2	1	39	0	0	0	1	0			0	0	0	0	0	0	0	0	0	0	0	9	10	1	0	0	0	0		0		2	1	1	0	0		3	1
572	1716	0	30	0	1	5	10	8	39	0	0	0	3	0			0	0	0	0	0	0	0	0	0	0	0	9	10	0	0	0	0	0		0		2	1	1	0	0		3.2	2
571	1705	0	22	0	7	1	3	2		0	0	0	1	0			0	0	0	0	0	0	0	0	0	0	0	9	10	1	0	1	0	0		0		2	1	3	0	0		2.6	1
570	1689	0	20	0	1	1	1	0	38	0	0	0	4	0			0	0	0	0	0	0	0	0	0	0	0	9	10	0	0	0	0	0		0		1	0	1	0	0		2.8	1
569	1676	0	20	0	4	1	1	0	40	0	0	0	3	1	5	0	1	0	0	0	0	0	0	0	0	0	0	10	10	0	0	0	0	0		0		1	0	2	0	0		2.4	1
568	1659	0	22	0	1	1	3	1	39	0	0	0	3	0			1	0	0	0	0	0	0	0	0	0	0	9	10	0	0	0	0	0		0		2	1	1	0	0		2.2	1
567	1644	0	25	0	1	2	1	0	39	0	0	0	3	0			0	0	0	0	0	0	0	0	0	0	0	8	10	1	0	0	0	0		0		1	0	1	0	0		3	2
566	1617	0	20	0	3	5	2	0	39	0	0	0	1	0			0	0	0	0	0	0	0	0	0	0	0	7	10	0	0	0	0	0		0		2	0	1	0	0		3.2	2
565	1600	0	24	0	2	1	3	2	37	0	0	0	3	0			0	0	0	0	0	0	0	0	0	0	0	9	10	1	0	0	0	0		0		2	1	1	0	0		3.3	1
564	1585	0	24	0	1	1	4	3	38	0	0	0	3	0			0	0	0	0	0	0	0	0	0	0	0	9	10	0	0	0	0	0		0		2	1	1	0	0		2.8	1
563	1571	0	24	0	17	1	2	1	37	0	0	0	1	0			0	0	0	0	0	0	0	0	0	0	0	4	6	0	1	0	0	1	1	1	3	2	1	1	1	1	1	2.7	1
562	1557	0	25	0	1	1	1	0	38	1	0	0	3	0			0	0	0	0	0	0	0	0	0	0	0	9	10	1	0	0	0	0		0		1	0	1	0	0		2.8	1
561	1544	0	20	0	4	4	2	1	41	1	0	0	2	1	3	0	0	0	0	0	0	0	0	0	0	0	0	8	10	0	0	0	0	0		0		2	1	2	0	0		3.1	2
560	1529	0	24	0	1	6	3	2	38	0	0	0	3	0			0	0	0	0	0	0	0	0	0	0	0	3	7	1	1	0	0	1	1	0		2	1	1	1	0	0	2.5	2
559	1514	0	32	0	2	1	4	3	33	0	1	0	3	0			0	1	0	0	0	0	0	0	0	0	1	0	0	1		1	0			1	1	2	1	0	0	0		2.8	1
558	1503	0	26	0	1	1	5	4	40	0	0	0	3	0			0	0	0	0	0	0	0	0	0	0	0	8	10	1	0	0	0	0		0		2	1	2	0	0		3.7	1
557	1492	0	30	0	1	1	5	3	38	0	0	0	4	0			0	0	0	1	0	0	0	0	0	0	0	10	10	1	0	0	0	0		0		2	1	1	0	0		3	1
556	1479	0	30	0	1	1	8	6	38	0	0	0	3	0			0	0	0	0	0	0	0	0	0	0	0	9	10	0	0	0	0	0		0		2	1	1	0	0		2.6	1
555	1459	0	28	0	2	1	2	1	38	0	0	0	2	0			0	0	0	0	0	0	0	0	0	0	0	9	10	0	0	0	0	0		0		2	1	1	0	0		3.3	1
554	1447	0	38	0	2	6	7	5	37	1	0	0	2	0			0	0	0	0	0	0	0	0	0	0	0	10	10	0	0	0	0	0		0		2	1	1	0	0		2.8	2
553	1436	0	20	0	1	1	1	0	38	0	0	0	3	0			0	0	0	0	0	0	0	0	0	0	0	10	10	1	0	0	0	0		0		1	0	1	0	0		2.4	1
552	1422	0	20	0	1	1	2	1	38	0	0	0	2	0			0	0	0	0	0	0	0	0	0	0	0	8	10	1	0	1	1	1	2	1	3	2	1	1	0	0	1	3.2	1
551	1409	0	20	0	1	5	2	1	37	0	0	0	4	0			0	0	0	0	0	0	0	0	0	0	0	9	10	0	0	0	0	0		0		2	1	1	0	0		3	2
550	1391	0	25	0	2	5	1	0	38	0	0	0	3	0			0	0	0	0	0	0	0	0	0	0	0	9	10	0	0	0	0	0		0		1	0	1	0	0		3	2
549	1378	0	26	0	1	1	2	1	39	0	0	0	3	0			0	0	0	0	0	0	0	0	0	0	0	8	10	1	0	0	0	0		0		2	1	1	0	0		3.3	1
548	1361	0	32	0	1	1	6	5	38	0	0	0	3	0			0	0	0	0	0	0	0	0	0	0	0	9	10	1	0	0	0	0		0		2	1	1	0	0		3.8	1
547	1343	0	29	0	1	1	5	3	35	0	0	0	2	0			0	0	0	0	0	0	0	0	0	0	0	9	10	1	0	0	0	0		0		2	1	0	0	0		2.3	1
546	1332	0	22	0	1	2	2	1	41	0	0	0	3	0			0	0	0	0	0	0	0	0	0	0	0	8	10	0	0	0	0	0		0		2	1	2	0	0		3.4	2
545	1320	0	25	0	1	1	5	4	38	0	0	0	3	0			0	0	0	0	0	0	0	0	0	0	0	9	10	0	0	0	0	0		0		2	1	1	0	0		2.7	1
544	1307	0	29	0	2	1	2	1	38	0	0	0	3	0			0	0	0	0	0	0	0	0	0	0	0	9	10	1	0	0	0	0		0		2	1	1	0	0		2.2	1
543	1296	0	25	0	2	1	3	2	39	0	0	0	3	0			0	0	0	0	0	0	0	0	0	0	0	9	10	1	0	0	0	0		0		2	1	1	0	0		2.4	1
542	1279	0	21	0	3	4	1	0	39	0	0	0	1	0			0	0	0	0	0	0	0	0	0	0	0	9	10	0	0	0	0	0		0		1	0	1	0	0		3.1	2
541	1265	0	20	0	1	6	1	0	37	0	0	0	3	0			0	0	0	0	0	0	0	0	0	0	0	9	10	0	0	0	0	0		0		1	0	1	0	0		2.6	2
540	1248	0	27	0	1	1	1	0	38	0	0	0	3	0			0	0	0	0	0	0	0	0	0	0	0	9	10	0	0	0	0	1	3	0		1	0	1	0	0	0	3.1	1
539	1231	0	27	0	2	1	4	2	40	0	0	0	1	0			0	0	0	0	0	0	0	0	0	0	0	10	10	1	0	0	0	0		0		2	1	2	0	0		3	1
538	1217	0	23	0	4	1	1	0	42	0	0	0	2	1	2	0	0	0	0	0	0	0	0	0	0	0	0	6	8	0	1	0	0	0		0		1	0	2	1	0		2.4	1
537	1198	0	40	0	1	2	7	6	38	0	0	0	3	0			0	0	0	0	0	0	0	0	0	0	0	8	10	0	0	0	0	0		0		2	1	1	0	0		3.5	2
536	1184	0	40	0	4	7	5	3	38	0	0		1	1	3	1	0	0	0	0	0	0	0	0	0	0	0	7	10	0	0	0	0	0		0		2	1	1	0	0		3	2
535	1170	0	22	0	6	6	2	1	43	0	0	0	4	0			0	0	0	0	0	1	0	0	0	0	0	9	10	1	0	0	0	0		0		2	1	2	0	0		2.7	2
534	1158	0	23	0	1	1	2	1	38	0	0	0	3	0			0	0	0	0	0	0	0	0	0	0	0	9	10	0	0	0	0	0		0		2	1	1	0	0		2.2	1
533	1142	0	26	0	1	5	4	3	37	0	0	0	4	0			0	0	0	0	0	0	0	0	0	0	0	9	10	1	0	0	0	0		0		2	1	1	0	0		2.6	2
532	1126	0	25	0	1	1	4	3	42	0	1	0	4	0			0	0	0	1	0	0	0	0	0	0	0	9	10	1	0	0	0	0		0		2	1	2	0	0		2.4	1
531	1107	0	20	0	1	1	1	0	39	0	0	0	3	0			0	0	0	0	0	0	0	0	0	0	0	6	8	1	1	0	0	1	3	0		1	0	1	1	0	0	3.1	1
530	1093	0	27	0	1	1	5	2		0	1	0	4	0			0	0	0	0	0	0	0	0	0	0	0	8	10	0	0	0	0	1	1	0		2	1	3	0	0	0	2.4	1
529	1078	0	20	0	1	1	2	1	38	0	0	0	4	0			0	0	0	0	0	0	0	0	0	0	0	9	10	1	0	0	0	0		0		2	1	1	0	0		2.9	1
528	1060	0	20	0	4	6	2	1	44	0	0		1	1	3	0	0	0	0	0	0	1	0	0	0	0	0	4	4	0	1	0	0	1	1	1	3	2	1	2	1	1	1	2.7	2
527	1043	0	33	0	1	5	8	7	38	0	0	0	3	0			0	0	0	0	0	0	0	0	0	0	0	9	10	0	0	0	0	0		0		2	1	1	0	0		2.1	2
526	1027	0	35	0	5	1	6	5	41	0	0	1	1	0			0	0	0	0	0	0	0	0	0	0	0	8	9	1	0	0	0	0		0		2	1	2	0	0			1
525	1001	0	22	0	1	4	3	2		0	0	0	3	0			0	0	0	0	0	0	0	0	0	0	0	9	10	1	0	0	0	0		0		2	1	3	0	0		2.7	2
524	990	0	25	0	2	5	3	2	36	0	0	0	3	0			0	0	0	0	0	0	0	0	0	0	0	9	10	0	0	0	0	0		0		2	1	0	0	0		2.8	2
523	970	0	25	0	2	1	3	2	40	0	0	0	2	0			0	0	0	0	0	0	0	0	0	0	0	9	10	0	0	0	0	0		0		2	1	2	0	0		2.9	1
522	959	0	34	0	1	1	7	6	40	0	0	0	4	0			0	0	0	0	0	0	0	0	0	0	0	8	10	0	0	0	0	0		0		2	1	2	0	0		2.4	1
521	948	0	28	0	4	5	2	1	39	0	0	0	2	1	3	0	0	0	0	0	0	0	0	0	0	0	0	9	10	0	0	0	0	0		0		2	1	1	0	0		2.9	2
520	932	0	24	0	1	1	3	2	40	0	0	0	2	0			0	0	0	1	0	0	0	0	0	0	0	9	10	1	0	0	0	0		0		2	1	2	0	0		3.1	1
519	913	0	22	0	1	1	3	1	39	0	0	0	3	0			0	0	0	0	0	0	0	0	0	0	0	9	10	1	0	0	0	0		0		2	1	1	0	0		3.14	1
518	901	0	22	0	1	1	2	1	42	0	0	0	3	0			0	0	0	0	0	0	0	0	0	0	0	9	10	1	0	0	0	0		0		2	1	2	0	0		2.7	1
517	886	0	32	0	1	1	7	6	38	0	0	0	4	0			0	0	0	0	0	0	0	0	0	0	0	9	10	0	0	0	0	0		0		2	1	1	0	0		2.8	1
516	972	0	22	0	3	6	3	2	37	0	0	0	3	1	3	0	0	0	0	0	0	0	0	0	0	0	0	9	10	0	0	0	0	0		0		2	1	1	0	0		3.2	2
515	859	0	22	0	3	1	3	2	37	0	0	0	4	0			0	0	0	0	0	0	0	0	0	0	0	9	10	1	0	0	0	0		0		2	1	1	0	0		2.8	1
514	845	0	27	0	1	1	4	3	40	0	0	0	4	0			0	0	0	0	0	0	0	0	0	0	0	8	10	0	0	0	0	0		0		2	1	2	0	0		2.8	1
513	829	0	23	0	2	1	3	2	39	0	0	0	4	0			0	0	0	0	0	0	0	0	0	0	0	9	10	1	0	0	0	0		0		2	1	1	0	0		3.1	1
512	817	0	26	0	1	1	4	3		0	0	0	3	0			0	0	0	0	0	0	0	0	0	0	0	9	10	0	0	0	0	0		0		2	1	3	0	0		2.3	1
511	800	0	30	0	1	2	5	4	35	0	0	0	3	0			0	0	0	0	0	0	0	0	0	0	0	9	10	1	0	0	0	0		0		2	1	0	0	0		2.5	2
510	781	0	38	0	6	1	7	6		0	0	1	1	1	3	0	0	0	0	0	0	0	0	0	0	0	1	0	0	1		0	0			1	1	2	1	3	0	0		2.5	1
509	770	0	22	0	4	6	2	1		0	1	0	4	1	3	0	0	0	0	0	0	0	0	0	0	0	0	2	4	1	1	0	1	1	1	1	3	2	1	3	1	1	1	3.2	2
508	754	0	28	0	1	1	3	1	36	0	0	0	3	0			0	0	0	0	0	0	0	0	0	0	0	9	10	0	0	0	0	0		0		2	1	0	0	0		2.6	1
507	740	0	20	0	1	1	2	1	37	0	0	0	4	0			0	0	0	0	0	0	0	0	0	0	0	9	10	1	0	0	0	0		0		2	1	1	0	0		2.8	1
506	723	0	32	0	5	5	5	3		0	0		1	1	1	0	0	0	0	0	0	0	0	0	0	0	0	2	6	0	1	0	0	0		0		2	1	3	1	1		3.1	2
505	708	0	21	0	3	1	2	1	40	0	0	0	2	1	6	0	0	0	0	0	0	0	0	0	0	0	1	0	0	0		1	1			1	2	2	1	2	0	0		2.3	1
504	690	0	21	0	3	1	3	1	39	0	0	0	3	0			0	0	0	0	0	0	0	0	0	0	0	6	10	1	1	0	0	0		0		2	1	1	1	0		2.7	1
503	674	0	21	0	1	1	2	1	39	0	0	0	3	0			0	0	0	1	0	0	0	0	0	0	0	9	10	0	0	0	0	0		0		2	1	1	0	0		2.9	1
502	660	0	37	0	1	3	7	6	40	0	0	0	3	0			0	0	0	0	0	0	0	0	0	0	0	9	10	0	0	0	0	0		0		2	1	2	0	0		3.4	2
501	640	0	25	0	3	1	2	1	40	0	0	0	3	1	3	0	0	0	0	0	0	0	0	0	0	0	0	3	4	0	1	0	0	1	1	1	3	2	1	2	1	1	1	2.7	1
500	624	0	24	0	2	6	2	1	41	0	0	0	2	0			0	0	0	0	0	0	0	0	0	0	0	9	10	0	0	0	0	0		0		2	1	2	0	0		2.7	2
499	612	0	26	0	2	5	7	6	41	0	0	0	3	0			0	0	0	0	0	0	0	0	0	0	0	9	10	1	0	0	0	0		0		2	1	2	0	0		3.2	2
498	594	0	24	0	1	1	2	1	36	0	0	0	4	0			0	0	0	0	0	0	0	0	0	0	0	9	10	1	0	1	0	0		0		2	1	0	0	0		1.7	1
497	581	0	22	0	1	6	1	0	36	0	0	0	3	0			0	0	0	0	0	0	0	0	0	0	0	7	10	0	0	0	0	0		0		1	0	0	0	0		2.4	2
496	569	0	22	0	1	5	3	2	38	0	0	0	3	0			0	0	0	0	0	0	0	0	0	0	0	9	10	1	0	0	0	0		0		2	1	1	0	0		3.3	2
495	552	0	22	0	3	1	1	0	40	0	0	0	2	0			0	0	0	0	0	0	0	0	0	0	0	6	10	0	1	0	0	0		0		1	0	2	1	0		2.7	1
494	525	0	44	0	1	1	11	7		0	0	0	4	0			0	0	0	0	0	0	0	0	0	0	0	8	10	1	0	0	0	0		0		2	1	3	0	0		3.2	1
493	513	0	20	0	3	2	2	1	39	0	1	0	1	1	3	0	0	0	0	0	0	0	0	0	0	0	0	10	10	1	0	0	0	0		0		2	1	1	0	0		2.4	2
492	499	0	26	0	6	1	5	3	38	0	0	0	1	0			0	0	0	0	0	0	0	0	0	0	0	10	10	0	0	0	0	0		0		2	1	1	0	0		2.8	1
491	487	0	21	0	1	3	1	0	39	0	0	0	4	0			0	0	0	0	0	0	0	0	0	0	0	9	10	0	0	0	0	0		0		1	0	1	0	0		2.8	2
490	473	0	34	0	3	1	7	6	40	0	0	0	3	1	1	0	0	0	0	1	0	0	0	0	0	0	0	8	10	1	0	0	0	0		0		2	1	2	0	0		3.1	1
489	457	0	29	0	1	5	4	3		0	0	0	4	0			0	0	0	0	0	0	0	0	0	0	0	9	10	0	0	0	0	0		0		2	1	3	0	0		2.5	2
488	445	0	21	0	7	4	1	0	42	0	0	1	1	0			0	0	0	0	0	0	0	0	0	0	0	9	10	1	0	0	0	1	3	0		1	0	2	0	0	0	3.7	2
487	432	0	27	0	4	4	1	0	39	0	0	1	1	0			1	0	0	0	0	0	0	0	0	0	0	9	10	1	0	0	0	0		0		1	0	1	0	0		3.3	2
486	405	0	28	0	1	4	4	2		1	0	0	2	0			0	0	0	0	0	0	0	0	0	0	0	8	8	0	0	1	0	0		0		2	1	3	0	0		2.4	2
485	391	0	20	0	4	6	2	1	38	1	0	0	3	1	1	0	0	0	0	1	0	0	0	0	0	0	0	4	8	1	1	0	0	1	3	0		2	1	1	1	0	0	2.8	2
484	377	0	37	0	1	1	6	5	39	0	0	0	2	0			0	0	0	0	0	0	0	0	0	0	0	9	10	1	0	0	0	0		0		2	1	1	0	0		3.4	1
483	364	0	21	0	1	1	3	2	40	0	0	0	3	0			0	0	0	1	0	0	0	0	0	0	0	9	10	1	0	0	0	0		0		2	1	2	0	0		3.7	1
482	349	0	25	0	1	3	4	3	37	1	0	0	4	0			0	0	0	0	0	0	0	0	0	0	0	8	10	0	0	0	0	0		0		2	1	1	0	0		3.3	2
481	335	0	31	0	1	5	4	3	38	0	0	0	4	0			0	0	0	0	0	0	0	0	0	0	0	9	10	0	0	0	0	1	3	0		2	1	1	0	0	0	2.8	2
480	323	0	22	0	4	4	4	3	38	0	0	0	3	1	3	0	0	0	0	0	0	0	0	0	0	0	0	7	10	1	1	0	0	0		0		2	1	1	0	0		2.8	2
312	311	0	26	0	4	5	5	4	37	0	0	0	2	1	3	0	0	0	0	0	0	0	0	0	0	0	0	8	10	0	0	0	0	0		0		2	1	1	0	0		3.1	2
478	298	0	28	0	1	5	2	1		0	1	0	3	0			0	0	0	0	0	0	0	0	0	0	0	9	10	0	0	0	0	0		0		2	1	3	0	0		1.7	2
477	288	0	25	0	1	1	2	1	36	0	0	0	3	0			0	0	0	0	0	0	0	0	0	0	0	9	10	1	0	0	0	0		0		2	1	0	0	0		2.75	1
476	275	0	29	0	2	1	4	3	38	0	0	0	3	0			0	0	0	1	0	0	0	0	0	0	0	8	10	1	0	0	0	0		0		2	1	1	0	0		2.7	1
475	256	0	24	0	1	1	3	1	38	0	0	0	2	0			0	0	0	0	0	0	0	0	0	0	0	10	10	1	0	0	0	0		0		2	1	1	0	0		2.9	1
474	243	0	34	0	2	6	6	5	39	0	0	0	3	0			0	0	0	0	0	0	0	0	0	0	0	8	10	1	1	0	0	0		0		2	1	1	0	0		2.8	2
473	232	0	36	0	2	1	7	6	37	0	1	0	3	0			0	0	0	0	0	0	0	0	0	0	0	9	10	0	0	0	0	0		0		2	1	1	0	0		2.6	1
472	218	0	28	0	1	1	3	2	44	0	0	0	3	0			0	0	0	0	0	0	0	0	0	0	0	9	10	1	0	0	0	0		0		2	1	2	0	0		2.3	1
471	202	0	30	0	1	3	4	3	39	0	0	0	2	0			0	0	0	0	0	0	0	0	0	0	0	9	10	1	0	0	0	0		0		2	1	1	0	0		3.2	2
470	190	0	27	0	1	1	4	3		0	0	0	4	0			0	0	0	0	0	0	0	0	0	0	0	9	10	0	0	0	0	0		0		2	1	3	0	0		2.4	1
469	174	0	29	0	1	1	5	4	32	0	0	0	3	0			0	0	0	0	0	0	0	0	0	0	0	8	10	0	0	1	0	1	2	1	3	2	1	0	0	0	1	3.3	1
468	143	0	32	0	1	6	5	4	40	0	0	0	4	0			0	0	0	1	0	0	0	0	0	0	0	9	10	1	0	0	0	0		0		2	1	2	0	0		2.6	2
467	129	0	26	0	3	1	2	1	38	0	0	0	3	1	1	0	0	0	0	0	0	0	0	0	0	0	0	8	10	1	0	0	0	0		0		2	1	1	0	0		2.5	1
466	118	0	35	0	2	6	8	7		0	1	0	3	0			0	0	0	0	0	0	0	0	0	0	0	6	10	0	0	0	0	0		0		2	1	3	1	0		2.8	2
465	108	0	21	0	1	3	1	0	36	0	0	0	3	0			0	0	0	0	0	0	0	0	0	0	0	3	7	0	1	0	0	1	1	0		1	0	0	1	0	0	2.8	2
464	92	0	21	0	1	5	2	1	41	0	0	0	3	0			0	0	0	0	0	0	0	0	0	0	0	9	10	0	0	0	0	0		0		2	1	2	0	0		2.8	2
463	80	0	32	0	1	1	5	3	40	0	0	0	4	0			0	0	0	0	0	0	0	0	0	0	0	9	10	0	0	0	0	0		0		2	1	2	0	0		2.4	1
462	64	0	23	0	5	6	1	0	37	1	0	0	3	1	1	0	0	0	1	0	0	0	0	0	0	0	0	9	10	1	0	0	0	0		0		1	0	1	0	0		3.4	2
461	47	0	40	0	1	1	7	6	41	0	0	0	4	0			0	0	0	0	0	0	0	0	0	0	0	9	10	0	0	0	0	0		0		2	1	2	0	0		3	1
460	30	0	23	0	3	6	2	1	38	0	0	0	3	1	2	0	0	0	0	0	0	0	0	0	0	0	0	6	8	1	0	0	0	1	1	0		2	1	1	1	0	0	3.2	2
459	16	0	20	0	1	6	2	0	36	0	0	0	3	0			0	0	0	1	0	0	0	0	0	0	0	9	10	0	0	0	0	0		0		2	0	0	0	0		2.4	2
458	7	0	27	0	3	6	2	1	38	0	1	0	2	0			0	0	0	0	0	0	0	0	0	0	0	9	10	0	0	0	0	0		0		2	1	1	0	0		2.5	2
457	2914	2	17	1	1	1	1	0	36	0	0	0	3	0			0	0	0	0	0	0	0	0	0	0	0	8	10	1	0	0	0	0		0		1	0	0	0	0		3.2	1
456	2752	2	18	1	5	7	1	0	38	1	0	0	3	1	1	0	0	0	0	0	0	0	0	0	0	0	0	7	10	1	1	1	0	0		0		1	0	1	0	0		2.5	2
455	2634	2	17	1	7	3	1	0	40	1	0	0	3	1	4	0	0	0	0	0	0	0	0	0	0	0	0	9	10	1	0	0	0	0		0		1	0	2	0	0		3.1	2
454	2583	2	16	1	2	3	1	0	37	0	0	0	1	0			0	0	0	0	0	0	0	0	0	0	0	9	10	1	0	0	0	0		0		1	0	1	0	0		2.6	2
453	2558	2	18	1	2	1	1	0	41	0	0	0	2	0			0	0	0	0	0	0	0	0	0	0	0	9	10	1	0	0	0	0		0		1	0	2	0	0		4	1
452	2923	2	18	1	1	1	1	0	38	0	0	0	2	0			0	0	0	0	0	0	0	0	0	0	0	9	10	0	0	1	0	0		0		1	0	1	0	0		3.5	1
451	2888	2	17	1	1	5	1	0	37	0	0	0	2	0			0	0	0	0	0	0	0	0	0	0	0	8	10	1	0	0	0	0		0		1	0	1	0	0		3.2	2
450	2877	2	19	1	3	1	1	0	37	0	0	0	3	0			0	0	0	1	0	0	0	0	0	0	0	8	10	0	0	0	0	0		0		1	0	1	0	0		3	1
449	2845	2	18	1	6	1	2	0	41	1	0	0	2	0			0	0	0	0	0	0	0	0	0	0	0	3	5	0	1	0	0	1	1	0		2	0	2	1	1	0	3.2	1
448	2814	2	17	1	1	3	1	0	37	1	0	0	3	0			0	0	0	0	0	0	0	0	0	0	0	9	10	0	0	0	0	0		0		1	0	1	0	0		3.5	2
447	2790	2	18	1	1	6	1	0	37	1	0	0	2	0			0	0	0	0	0	0	0	0	0	0	0	9	10	0	0	0	0	0		0		1	0	1	0	0		2.5	2
446	2782	2	19	1	2	5	1	0	39	0	0	0	2	0			0	0	0	1	0	0	0	0	0	0	0	8	10	0	0	0	0	0		0		1	0	1	0	0		1.2	2
445	2759	2	18	1	2	5	1	0	39	0	0	0	2	0			0	0	0	0	0	0	0	0	0	0	0	6	7	0	1	1	0	1	1	0		1	0	1	1	0	0	3	2
444	2745	2	19	1	1	1	1	0	39	0	0	0	2	0			0	0	0	0	0	0	0	0	0	0	0	7	10	1	0	0	0	0		0		1	0	1	0	0		3.6	1
443	2740	2	18	1	2	1	1	0	33	0	0	0	4	0			0	0	0	0	0	0	0	0	0	0	0	9	10	1	0	1	0	0		0		1	0	0	0	0		3.3	1
442	2734	2	18	1	3	1	1	0	38	0	0	0	2	1	4	0	0	0	0	0	0	0	0	0	0	0	0	8	10	0	0	0	0	0		0		1	0	1	0	0		2.8	1
441	2702	2	17	1	6	2	1	0	41	0	0	0	3	1	2	0	0	0	0	0	0	0	0	0	0	0	0	9	10	0	0	0	0	0		0		1	0	2	0	0		3	2
440	2675	2	18	1	1	1	2	1	37	0	0	0	2	0			0	0	0	1	1	0	0	0	0	0	0	9	10	0	0	0	0	0		0		2	1	1	0	0		3.1	1
439	2651	2	18	1	1	3	1	0	39	0	0	0	3	0			0	0	0	0	0	0	0	0	0	0	0	9	10	0	0	0	0	0		0		1	0	1	0	0		3.3	2
438	2641	2	18	1	1	4	2	0	38	0	0	0	3	0			0	0	0	0	0	0	0	0	0	0	0	6	10	1	0	0	0	0		0		2	0	1	1	0		3.1	2
437	2630	2	18	1	1	1	1	0	35	0	0	0	3	0			0	0	0	0	0	0	0	0	0	0	0	8	10	0	0	1	0	1	2	0		1	0	0	0	0	0	2.7	1
436	2616	2	18	1	2	1	2	0	41	0	0	0	3	0			0	0	0	0	0	1	0	0	0	0	0	6	9	0	1	0	0	0		0		2	0	2	1	0		2.8	1
435	2596	2	19	1	2	1	2	0	38	0	0	0	3	0			0	0	0	0	1	0	0	0	0	0	0	3	4	1	1	0	0	1	1	1	3	2	0	1	1	1	1	3.2	1
434	2592	2	19	1	2	5	1	0	38	0	0	0	2	0			0	0	0	0	0	0	0	0	0	0	0	9	10	1	0	0	0	0		0		1	0	1	0	0		2.8	2
433	2580	2	17	1	1	1	1	0	40	0	0	0	4	0			0	0	0	1	0	0	0	0	0	0	0	9	10	0	0	0	0	1	3	0		1	0	2	0	0	0	3	1
432	2563	2	19	1	2	1	1	0	41	0	0	0	2	0			0	0	0	0	1	0	0	0	0	0	0	9	10	0	0	0	0	0		0		1	0	2	0	0		3.3	1
431	2551	2	19	1	1	5	2	1	38	0	0	0	3	0			0	0	0	0	0	0	0	0	0	0	0	9	10	1	0	0	0	0		0		2	1	1	0	0		3.3	2
430	2528	2	19	1	4	1	1	0	40	0	0	0	1	0			0	0	0	0	0	0	0	0	0	0	0	9	10	0	0	0	0	0		0		1	0	2	0	0		3.4	1
429	2483	2	18	1	1	1	1	0	37	0	0	0	3	0			0	0	1	0	0	0	0	0	0	0	0	9	10	0	0	1	0	0		0		1	0	1	0	0		2.4	1
428	2471	2	19	1	10	3	1	0	40	0	0	0	1	1	4	0	0	0	0	0	0	0	0	0	0	0	0	8	10	0	0	0	0	0		0		1	0	2	0	0		3.6	2
427	2416	2	19	1	5	2	2	1	42	0	0	0	1	0			0	0	0	0	0	0	0	0	0	0	0	8	10	0	0	0	0	0		0		2	1	2	0	0		3.6	2
426	2448	2	19	1	1	2	1	0	39	0	0	0	4	0			0	0	0	0	0	0	0	0	0	0	0	9	10	0	0	0	0	0		0		1	0	1	0	0		3	2
425	2424	2	17	1	5	1	1	0	40	0	0	0	2	0			0	0	0	0	0	0	0	0	0	0	0	9	10	1	0	0	0	0		0		1	0	2	0	0		3.7	1
424	2397	2	15	1	1	4	1	0	40	1	0	0	3	0			0	0	0	0	0	0	0	0	0	0	0	9	10	0	0	0	0	0		0		1	0	2	0	0		3.1	2
423	2378	2	19	1	1	1	2	0	38	0	0	0	3	0			0	0	0	1	0	0	0	0	0	0	0	9	10	1	0	0	0	0		0		2	0	1	0	0		2.9	1
422	2368	2	19	1	2	1	1	0	35	0	0	0	3	0			0	0	0	0	0	0	0	0	0	0	0	9	10	1	0	1	0	0		0		1	0	0	0	0		3.1	1
421	2362	2	17	1	1	2	1	0	38	0	0	0	3	0			0	0	0	0	0	0	0	0	0	0	0	9	10	0	0	0	0	0		0		1	0	1	0	0		3.3	2
420	2338	2	18	1	1	1	1	0	41	0	0	0	3	0			0	0	0	1	0	0	0	0	0	0	0	9	10	1	0	0	0	0		0		1	0	2	0	0		3	1
419	2331	2	19	1	4	1	1	0	38	1	0	0	3	1	1	0	0	0	0	0	0	0	0	0	0	0	0	7	10	1	0	0	0	0		0		1	0	1	0	0		3.1	1
418	2317	2	18	1	1	6	1	0	38	0	0	0	4	0			0	0	0	0	0	0	0	0	0	0	0			1	0	1	0	0		0		1	0	1				2.5	2
417	2300	2	17	1	2	1	1	0	40	0	0	0	3	0			0	0	1	0	0	0	0	0	0	0	0	9	10	1	0	1	0	0		0		1	0	2	0	0		2.2	1
416	2288	2	18	1	2	3	1	0	40	0	0	0	2	0			0	0	0	0	0	0	0	0	0	0	0	9	10	1	0	0	0	0		0		1	0	2	0	0		3.1	2
415	2257	2	18	1	1	6	2	0	36	0	0	0	2	0			0	0	0	0	0	0	0	0	0	0	0	9	10	0	0	0	0	0		0		2	0	0	0	0		2.6	2
414	2233	2	16	1	2	6	1	0	36	0	0	0	3	0			0	0	0	0	0	0	0	0	0	0	0	9	10	0	0	0	0	0		0		1	0	0	0	0		2.8	2
413	2211	2	17	1	3	2	1	0	35	0	0	1	1	0			0	0	0	0	0	0	0	0	0	0	1	0	0	0		0	0			1	1	1	0	0	0	0		3.5	2
412	2186	2	18	1	1	3	2	1	42	0	0	0	3	0			0	0	0	0	0	0	0	0	0	0	0	9	10	1	0	0	0	1	3	0		2	1	2	0	0	0	3.2	2
411	2171	2	19	1	2	5	1	0	36	0	0	0	2	0			0	0	0	0	0	0	0	0	0	0	0	9	10	1	0	0	0	0		0		1	0	0	0	0		3	2
410	2169	2	17	1	1	1	1	0	36	1	0	0	4	0			0	0	0	0	1	0	0	0	0	0	0	8	10	1	0	1	0	0		0		1	0	0	0	0		2.2	1
409	2152	2	18	1	1	1	1	0	40	0	0	0	3	0			0	0	0	0	0	0	0	0	0	0	0	8	10	1	0	0	0	0		0		1	0	2	0	0		3.3	1
408	2130	2	19	1	1	5	1	0	39	0	0	0	2	0			0	0	0	0	0	0	0	0	0	0	0	9	10	1	0	0	0	0		0		1	0	1	0	0		2.5	2
407	2118	2	18	1	1	6	2	1	38	0	0	0	3	0			0	0	0	1	0	0	0	0	0	0	0	9	10	1	0	0	0	0		0		2	1	1	0	0		2.5	2
406	2104	2	17	1	5	1	1	0	41	0	0	0	4	1	6	0	0	0	0	0	0	0	0	0	0	0	0	9	10	1	0	0	0	0		0		1	0	2	0	0		3.5	1
405	2094	2	17	1	2	2	1	0	39	1	0	0	2	0			0	0	0	1	0	0	0	0	0	0	0	9	10	0	0	0	0	0		0		1	0	1	0	0		3.2	2
404	2084	2	19	1	4	1	1	0	41	0	0	0	1	0			0	0	0	0	0	0	0	0	0	0	0	6	7	0	1	0	0	0		0		1	0	2	1	0		3.2	1
403	2076	2	17	1	5	1	1	0	32	0	0	1	1	0			0	0	0	0	0	0	0	0	0	0	0	7	9	0	0	1	0	1	2	0		1	0	0	0	0	0	3.6	1
402	2068	2	17	1	1	6	1	0	36	0	0	0	4	0			0	0	0	0	0	0	0	0	0	0	0	9	10	1	0	0	0	0		0		1	0	0	0	0		3.4	2
401	2026	2	15	1	1	1	1	0	41	0	0	0	4	0			0	0	0	0	0	0	0	0	0	0	0	8	10	0	0	0	0	0		0		1	0	2	0	0		2.7	1
400	2009	2	17	1	3	6	1	0	38	0	0	0	3	1	6	0	0	0	0	0	0	0	0	0	0	0	0	9	10	0	0	0	0	0		0		1	0	1	0	0		2.9	2
399	1999	2	17	1	1	6	1	0	40	1	0	0	3	0			0	0	0	1	0	0	0	0	0	0	0	9	10	1	0	0	0	0		0		1	0	2	0	0		2.9	2
398	1980	2	19	1	1	5	2	1	38	0	0	0	3	0			0	0	0	0	0	0	0	0	0	0	0	9	10	0	0	0	0	0		0		2	1	1	0	0		3	2
397	1963	2	16	1	7	1	1	0	40	0	0	0	1	0			0	0	0	1	0	0	0	0	0	0	0	9	10	0	0	0	0	0		0		1	0	2	0	0		2.8	1
396	1950	2	17	1	1	3	1	0	38	0	0	0	2	0			0	0	0	1	0	0	0	0	0	0	0	7	8	1	1	0	0	0		0		1	0	1	0	0		3.2	2
395	1934	2	17	1	1	4	1	0	39	0	0	0	4	0			0	0	0	0	0	0	0	0	0	0	0	9	10	1	0	0	0	0		0		1	0	1	0	0		3.5	2
394	1925	2	17	1	1	1	1	0	38	0	0	0	3	0			0	0	0	0	0	0	0	0	0	0	0	7	10	0	0	0	0	0		0		1	0	1	0	0		2.9	1
393	1898	2	18	1	1	1	1	0	36	0	0	0	4	0			0	0	0	0	1	0	0	0	0	0	0	9	10	0	0	1	0	0		0		1	0	0	0	0		3.9	1
392	1876	2	18	1	6	1	2	0	41	0	0	0	2	1	1	0	0	0	1	0	0	0	0	0	0	0	0	9	10	1	0	0	0	0		0		2	0	2	0	0		3	1
391	1858	2	19	1	4	1	1	0	38	1	0	0	2	1	1	0	0	0	1	0	0	0	0	0	0	0	0	8	10	1	0	0	0	0		0		1	0	1	0	0		3.1	1
390	1828	2	19	1	7	6	1	0	39	1	0	0	1	1	2	0	0	0	0	0	0	0	0	0	0	0	0	9	10	0	0	0	0	0		0		1	0	1	0	0		3.5	2
389	1816	2	18	1	1	3	1	0	40	0	0	0	3	0			0	0	0	0	0	0	0	0	0	0	0	3	4	1	1		0	1	1	1	3	1	0	2	1	1	1	2.6	2
388	1792	2	16	1	1	1	1	0	38	0	0	0	3	0			0	0	0	1	0	0	0	0	0	0	0	8	9	0	0	1	0	1	2	0		1	0	1	0	0	0	2.8	1
387	1772	2	18	1	2	2	2	1	38	0	0	0	3	0			0	0	0	0	0	0	0	0	0	0	0	9	10	1	0	0	0	1	3	0		2	1	1	0	0	0	2.6	2
386	1737	2	18	1	4	2	1	0	40	0	0	0	3	0			0	0	0	0	1	0	0	0	0	0	0	6	8	1	1	0	0	0		0		1	0	2	1	0		3	2
385	1726	2	18	1	7	2	2	0	39	1	0	0	1	0			0	0	0	0	0	0	0	0	0	0	0	9	10	0	0	1	0	0		0		2	0	1	0	0		2.5	2
384	1708	2	17	1	1	2	1	0	39	0	0	0	4	0			0	0	0	0	0	0	0	0	0	0	0	7	10	1	0	0	0	0		0		1	0	1	0	0		2.7	2
383	1699	2	18	1	1	5	1	0	40	0	0	0	2	0			0	0	0	1	0	0	0	0	0	0	0	8	10	1	0	1	0	0		0		1	0	2	0	0		3.6	2
382	1688	2	18	1	1	5	1	0	37	0	1	0	2	0			0	0	0	0	0	0	0	0	0	0	0	9	10	1	0	0	0	0		0		1	0	1	0	0		3	2
381	1649	2	17	1	1	7	1	0	39	0	0	0	4	0			0	0	0	0	0	0	0	0	0	0	0	8	10	0	0	1	0	0		0		1	0	1	0	0		2.7	2
380	1639	2	18	1	1	5	1	0	37	0	0	0	1	1			0	0	0	0	0	0	0	0	0	0	0	6	7	0	1	0	0	1	1	1	3	1	0	1	1	0	1	3.4	2
379	1613	2	17	1	1	1	1	0	36	0	0	0	4	0			0	0	0	1	0	0	0	0	0	0	0	9	10	1	0	0	0	0		0		1	0	0	0	0		3.5	1
378	1596	2	19	1	2	1	2	1	39	0	0	0	1	0			0	0	0	1	0	0	0	0	0	0	0	8	10	0	0	0	0	0		0		2	1	1	0	0		2.9	1
377	1577	2	18	1	1	6	1	0	34	0	0	0	3	0			0	0	0	0	0	0	0	0	0	0	0	8	10	0	0	1	0	0		0		1	0	0	0	0		3.1	2
376	1563	2	19	1	4	1	1	0	39	0	0	0	1	0			0	0	0	0	0	0	0	0	0	0	1	0	0	0		0	1			1	2	1	0	1	0	0		3.7	1
375	1549	2	17	1	1	1	1	0	40	0	0	0	3	0			0	0	0	0	0	0	0	0	0	0	0	9	10	0	0	0	0	0		0		1	0	2	0	0		3.5	1
374	1535	2	18	1	3	6	1	0	40	0	0	0	3	1	4	0	0	0	0	0	0	0	0	0	0	0	0	9	10	1	0	0	0	0		0		1	0	2	0	0		2.9	2
373	1496	2	16	1	2	3	1	0	37	0	0	0	3	0			0	0	0	0	0	0	0	0	0	0	0	9	10	0	0	0	0	0		0		1	0	1	0	0		2.8	2
372	1479	2	18	1	2	1	1	0	38	0	0	0	3	0			0	0	0	1	0	0	0	0	0	0	0	9	10	0	0	1	0	0		0		1	0	1	0	0		3.6	1
371	1446	2	17	1	5	2	1	0	43	0	0	0	3	0			0	0	0	0	0	0	0	0	0	0	1	0	0	0		1	0			1	1	1	0	2	0	0		3	2
370	1425	2	15	1	1	1	1	0	37	0	0	0	3	0			0	1	0	1	0	0	0	0	0	0	0	8	10	1	0	0	0	0		0		1	0	1	0	0		2.6	1
369	1412	2	19	1	2	1	2	1	37	0	0	0	3	0			0	0	0	0	0	0	0	0	0	0	0	9	10	0	0	0	0	0		0		2	1	1	0	0		3.2	1
368	1405	2	16	1	6	4	1	0	42	1	0	1	1	0			0	0	0	0	0	0	0	0	0	0	0	9	10	0	0	1	0	0		0		1	0	2	0	0		2.5	2
367	1398	2	19	1	7	1	2	1	40	0	0	0	2	1	4	0	0	0	0	0	0	0	0	0	0	0	0	8	10	0	0	0	0	0		0		2	1	2	0	0		3.8	1
366	1371	2	18	1	6	5	2	1	40	0	0	0	2	1	3	0	0	0	0	0	0	0	0	0	0	0	0	9	10	1	0	0	0	0		0		2	1	2	0	0		2.8	2
365	1351	2	18	1	1	2	1	0	39	1	0	0	2	0			0	0	0	0	0	0	0	0	0	0	0	8	10	0	0	0	0	0		0		1	0	1	0	0		3	2
364	1339	2	16	1	1	2	1	0	38	1	0	0	3	0			0	0	0	0	1	0	0	0	0	0	0	6	9	1	1	0	0	0		0		1	0	1	1	0		2.8	2
363	1333	2	18	1	3	1	1	0	41	1	0	0	3	1	1	0	0	0	0	0	0	0	0	0	0	0	0	7	9	1	0	0	0	0		0		1	0	2	0	0		1.5	1
362	1307	2	16	1	1	4	1	0	34	0	0	0	4	0			0	0	0	0	0	0	0	0	0	0	0	8	10	0	0	1	0	0		0		1	0	0	0	0		2.5	2
361	1285	2	18	1	2	4	1	0	38	1	0	0	2	0			0	0	0	1	0	0	0	0	0	0	0	9	10	0	0	0	0	0		0		1	0	1	0	0		2.8	2
360	1275	2	18	1	6	5	1	0	37	1	0	0	3	1	1	0	0	0	0	0	0	0	0	0	0	0	0	9	10	0	0	0	0	0		0		1	0	1	0	0		3.2	2
359	1260	2	19	1	1	1	2	0	36	0	0	0	2	0			0	0	0	1	0	0	0	0	0	0	0	9	10	1	0	0	0	0		0		2	0	0	0	0		2.7	1
358	1227	2	17	1	1	4	1	0	38	0	0	0	3	0			0	0	0	1	0	0	0	0	0	0	0	7	10	0	0	0	0	0		0		1	0	1	0	0		2.8	2
357	1218	2	17	1	1	7	1	0	38	1	0	0	4	0			0	0	0	1	0	0	0	0	0	0	0	9	10	1	0	0	0	0		0		1	0	1	0	0		2.6	2
356	1209	2	16	1	1	1	1	0	38	0	0	0	4	0			0	0	0	0	0	0	0	0	0	0	0	9	10	1	0	0	0	0		0		1	0	1	0	0		1.3	1
355	1179	2	19	1	1	5	2	1	37	0	0	0	3	0			0	0	0	0	0	0	0	0	0	0	0	6	8	1	1	0	0	0		0		2	1	1	1	0		3.3	2
354	1157	2	16	1	1	2	1	0	37	0	0	0	3	0			0	0	0	0	0	0	0	0	0	0	0	9	10	0	0	0	0	0		0		1	0	1	0	0		3.2	2
353	1125	2	19	1	3	1	1	0	39	0	0	0	2	1	1	0	0	0	0	0	0	0	0	0	0	0	0	6	7	1	1	0	0	0		0		1	0	1	1	0		2.9	1
352	1110	2	17	1	1	1	1	0	34	0	0	0	3	0			0	0	0	0	0	0	0	0	0	0	0	8	10	0	0	0	0	0		0		1	0	0	0	0		2.5	1
351	1085	2	18	1	2	1	1	0	38	0	0	0	2	0			0	0	0	1	0	0	0	0	0	0	0	7	10	0	0	0	0	0		0		1	0	1	0	0		3.5	1
350	1076	2	18	1	2	4	1	0	38	0	0	0	2	0			0	0	0	0	0	0	0	0	0	0	0	8	10	0	0	0	0	0		0		1	0	1	0	0		3.4	2
349	1065	2	19	1	1	6	1	0	37	0	0	0	2	0			0	0	0	0	1	0	0	0	0	0	0	8	10	0	0	0	0	0		0		1	0	1	0	0		2.9	2
348	1049	2	18	1	3	1	1	0	39	0	0	0	2	0			0	0	0	0	0	0	0	0	0	0	0	4	6	1	1	0	0	1	1	0		1	0	1	1	1	0	3.6	1
347	1041	2	16	1	1	2	1	0	36	0	0	0	2	0			0	0	0	0	0	0	0	0	0	0	0	9	10	1	0	1	0	0		0		1	0	0	0	0		2.6	2
346	1027	2	17	1	1	1	1	0	37	1	0	0	4	0			0	0	0	1	0	0	0	0	0	0	0	8	10	1	0	1	0	0		0		1	0	1	0	0		2.8	1
345	1001	2	17	1	2	2	1	0		1	1	0	2	0			0	0	0	1	0	0	0	0	0	0	0	9	10	1	0	0	0	0		0		1	0	3	0	0		3.4	2
344	984	2	19	1	2	1	1	0	33	0	0	0	2	0			0	0	0	0	0	0	0	0	0	0	0	8	10	0	0	0	0	0		0		1	0	0	0	0		2.3	1
343	970	2	19	1	1	6	1	0	39	0	0	0	3	0			0	0	0	0	0	0	0	0	0	0	0	9	10	1	0	0	0	0		0		1	0	1	0	0		3.7	2
342	948	2	18	1	2	1	1	0	39	0	0	0	2	0			0	0	0	0	0	0	0	0	0	0	0	4	5	1	1	0	0	1	1	1	3	1	0	1	1	1	1	3.4	1
341	935	2	18	1	1	2	1	0	36	0	0	0	3	0			0	0	0	0	0	0	0	0	0	0	0	7	10	1	0	1	0	0		0		1	0	0	0	0		3.4	2
340	920	2	19	1	2	1	1	0	37	0	0	0	2	0			0	0	0	1	0	0	0	0	0	0	0	8	10	0	0	0	0	0		0		1	0	1	0	0		3	1
339	908	2	18	1	2	4	1	0	37	1	0	0	2	0			0	0	0	0	0	0	0	0	0	0	0	9	10	1	0	0	0	0		0		1	0	1	0	0		2.9	2
338	891	2	18	1	6	1	1	0	38	1	0	0	2	1	6	0	0	0	0	0	0	0	0	0	0	0	0	5	7	0	1	0	0	0		0		1	0	1	1	0		2.7	1
337	865	2	19	1	1	1	2	1	38	0	0	0	4	0			0	0	0	0	0	0	0	0	0	0	0	9	10	1	0	0	0	0		0		2	1	1	0	0		2.9	1
336	858	2	19	1	1	6	1	0		0	0	0	4	0			0	0	0	0	0	0	0	0	0	0	0	9	10	0	0	0	0	0		0		1	0	3	0	0		2.5	2
335	828	2	19	1	1	1	1	0	38	0	0	0	2	0			0	0	0	1	0	0	0	0	0	0	0	9	10	0	0	0	0	0		0		1	0	1	0	0		3.2	1
334	800	2	18	1	3	1	1	0	38	0	0	0	2	0			0	0	1	0	0	0	0	0	0	0	0	9	10	1	0	1	0	0		0		1	0	1	0	0		2.7	1
333	795	2	19	1	5	1	2	1	40	0	0	0	2	1	1	0	0	0	0	0	0	0	0	0	0	0	0	3	4	1	1	0	0	1	1	0		2	1	2	1	1	0	1.9	1
332	778	2	15	1	4	1	1	0	38	0	0	0	3	1	4	0	0	0	0	0	0	0	0	0	0	0	0	8	10	0	0	0	0	0		0		1	0	1	0	0		3.5	1
331	768	2	18	1	1	1	1	0	38	0	0	0	2	0			0	0	0	0	0	0	0	0	0	0	0	10	10	0	0	0	0	0		0		1	0	1	0	0		2.9	1
330	745	2	19	1	4	7	2	1	39	0	0	0	2	0			1	0	0	1	0	0	0	0	0	0	0	6	8	0	1	0	0	1	1	0		2	1	1	1	0	0	2.8	2
329	739	2	18	1	1	1	2	1	38	0	0	0	4	0			0	0	0	0	0	0	0	0	0	0	0	8	10	1	0	0	0	0		0		2	1	1	0	0		3.9	1
328	722	2	18	1	2	6	1	0	40	1	0	0	3	0			0	0	0	0	0	0	0	0	0	0	0	6	10	1	1	0	0	0		0		1	0	2	1	0		3	2
327	717	2	16	1	5	1	1	0	40	0	0	0	3	1	6	0	0	0	0	0	1	0	0	0	0	0	0	9	10	1	0	0	0	0		0		1	0	2	0	0		2.8	1
326	698	2	19	1	8	4	2	1		0	0		1	1	3	0	0	0	0	0	0	0	0	0	0	0	0	9	10	1	0	0	0	0		0		2	1	3	0	0		3	2
325	687	2	18	1	3	5	1	0	39	0	0	0	3	1	1	0	0	0	0	0	0	0	0	0	0	0	0	7	10	0	0	0	0	0		0		1	0	1	0	0		3.8	2
324	680	2	19	1	4	4	2	0	38	0	0	0	2	1	6	0	0	0	0	0	0	0	0	0	0	0	0	9	10	1	0	0	0	0		0		2	0	1	0	0		3.2	2
323	655	2	19	1	2	5	2	1	37	0	0	0	3	0			0	0	0	0	0	0	0	0	0	0	0	9	10	1	0	0	0	0		0		2	1	1	0	0		3.3	2
322	632	2	18	1	4	3	1	0	33	0	0	0	2	0			0	0	0	0	0	0	0	0	0	0	0	9	10	0	0	1	0	0		0		1	0	0	0	0		2.3	2
321	600	2	18	1	1	6	2	1	39	0	0	0	4	0			0	0	0	0	0	0	0	0	0	0	0	9	10	1	0	0	0	0		0		2	1	1	0	0		3.5	2
320	587	2	19	1	6	5	1	0	39	0	0	0	2	1	4	0	0	0	0	0	0	0	0	0	0	0	0	8	10	1	0	0	0	0		0		1	0	1	0	0		3.4	2
319	559	2	17	1	1	1	1	0	39	0	0	0	3	0			0	0	0	0	0	0	0	0	0	0	0	4	6	1	1	0	0	1	1	0		1	0	1	1	1	0	3.5	1
318	541	2	18	1	4	1	1	0	40	0	0	0	3	1	4	0	0	0	0	0	0	0	0	0	0	0	0	10	10	0	0	0	0	0		0		1	0	2	0	0		2.85	1
317	525	2	17	1	3	1	1	0	42	0	0	0	3	0			0	0	0	0	0	0	0	0	0	0	0	7	10	0	0	1	0	0		0		1	0	2	0	0		3.1	1
316	515	2	16	1	1	6	1	0		1	0	0	2	0			0	0	0	0	0	0	0	0	0	0	0	8	10	0	0	0	0	0		0		1	0	3	0	0		3.3	2
315	497	2	19	1	1	2	1	0	40	0	0	0	2	0			0	0	0	0	1	0	0	0	0	0	0	3	3	0	1	0	0	1	1	1	3	1	0	2	1	1	1	2.4	2
314	475	2	19	1	1	3	1	0	36	0	0	0	3	0			0	0	0	0	1	0	0	0	0	0	0	8	10	0	0	0	0	0		0		1	0	0	0	0		3.1	2
313	464	2	16	1	1	2	1	0		0	1	0	3	0			0	0	0	0	0	0	0	0	0	0	0	8	10	0	0	0	0	0		0		1	0	3	0	0		1.6	2
312	452	2	18	1	1	5	1	0	35	0	0	0	3	0			0	0	0	0	1	0	0	0	0	0	0	9	10	0	0	0	0	0		0		1	0	0	0	0		3.1	2
311	435	2	18	1	1	6	1	0	38	0	0	0	3	0			0	0	0	1	0	0	0	0	0	0	0	8	10	0	0	0	0	0		0		1	0	1	0	0		3.5	2
310	430	2	18	1	6	3	1	0	41	1	0	0	2	1	4	0	0	0	0	0	0	0	0	0	0	0	0	8	9	0	0	0	0	0		0		1	0	2	0	0		3.1	2
309	407	2	18	1	5	2	1	0	38	1	0	0	3	1	1	0	0	0	0	0	0	0	0	0	0	0	0	9	10	1	0	0	0	0		0		1	0	1	0	0		2.8	2
308	393	2	18	1	1	4	1	0	38	1	0	0	3	0			0	0	0	0	0	0	0	0	0	0	0	8	10	1	0	0	0	0		0		1	0	1	0	0		3.1	2
307	376	2	19	1	2	1	3	1	38	0	0	0	3	0			0	0	0	0	0	0	0	0	0	0	0	9	10	0	0	0	0	0		0		2	1	1	0	0		3.5	1
306	368	2	19	1	2	6	1	0	37	0	0	0	2	0			0	0	0	0	0	0	0	0	0	0	0	9	10	1	0	0	0	0		0		1	0	1	0	0		3.7	2
305	348	2	17	1	1	1	1	0	39	0	0	0	3	0			0	0	0	0	1	0	0	0	0	0	0	9	10	0	0	0	0	0		0		1	0	1	0	0		3	1
304	337	2	19	1	4	2	1	0	39	0	0	0	3	1	1	0	0	0	1	0	0	0	0	0	0	0	0	9	10	0	0	0	0	0		0		1	0	1	0	0		2.9	2
303	317	2	17	1	2	1	1	0	39	0	0	0	2	0			0	0	0	0	0	0	0	0	0	0	0	8	10	1	0	1	0	0		0		1	0	1	0	0		2.6	1
302	296	2	18	1	5	1	1	0	34	0	0	0	2	1	6	0	0	1	0	0	0	0	0	0	0	0	0	6	10	1	1	1	0	0		0		1	0	0	1	0		3.7	1
301	286	2	16	1	4	6	1	0	38	1	0	0	3	1	4	0	0	0	0	0	0	0	0	0	0	0	0	8	9	0	0	0	0	0		0		1	0	1	0	0		4	2
300	264	2	18	1	1	1	1	0	39	0	0	0	3	0			0	0	0	0	0	0	0	0	0	0	0	9	10	0	0	0	0	0		0		1	0	1	0	0		3.3	1
299	232	2	18	1	2	1	1	0	36	0	0	0	2	0			0	0	0	0	0	0	0	0	0	0	0	9	10	1	0	0	0	0		0		1	0	0	0	0		3.1	1
298	199	2	18	1	1	6	2	1	36	1	0	0	2	0			0	0	0	0	0	0	0	0	0	0	0	8	10	0	0	1	1	1	1	1	3	2	1	0	0	0	1	3	2
297	187	2	19	1	5	2	1	0	40	1	0	0	3	1	1	0	0	0	1	0	0	0	0	0	0	0	0	9	10	0	0	0	0	0		0		1	0	2	0	0		2.5	2
296	172	2	19	1	2	1	1	0	38	0	0	0	3	0			0	0	0	0	0	0	0	0	0	0	0	9	10	1	0	0	0	0		0		1	0	1	0	0		2.7	1
295	162	2	19	1	2	1	1	0	38	0	0	0	2	0			0	0	0	0	0	0	0	0	0	0	0	8	10	1	0	0	0	0		0		1	0	1	0	0		1.5	1
294	135	2	18	1	1	1	1	0	34	0	0	0	3	0			0	0	0	0	0	0	0	0	0	0	0	8	10	1	0	0	0	0		0		1	0	0	0	0		3.1	1
293	117	2	18	1	2	5	1	0	34	0	0	0	2	0			0	0	0	0	0	1	0	0	0	0	0	9	10	1	0	0	0	0		0		1	0	0	0	0		3.5	2
292	110	2	18	1	3	5	1	0	38	0	0	0	2	0			0	0	0	0	0	0	0	0	0	0	0	9	10	1	0	0	0	0		0		1	0	1	0	0		3.8	2
291	94	2	19	1	1	5	1	0		0	0	0	4	0			0	0	0	0	0	0	0	0	0	0	0	9	10	0	0	0	0	0		0		1	0	3	0	0		3.3	2
290	73	2	17	1	1	1	1	0	40	0	0	0	1	0			0	0	0	0	0	0	0	0	0	0	0	5	7	1	1	0	0	1	1	0		1	0	2	1	0	0	2.9	1
289	62	2	18	1	7	1	1	0	39	0	0	0	1	0			0	0	0	0	0	0	0	0	0	0	0	7	9	1	1	0	0	0		0		1	0	1	0	0		3	1
288	44	2	19	1	1	1	1	0	38	0	0	0	4	0			0	0	0	1	0	0	0	0	0	0	0	9	10	0	0	0	0	0		0		1	0	1	0	0		3.2	1
287	33	2	19	1	1	6	2	0	36	1	0	0	3	0			0	0	0	1	0	0	0	0	0	0	0	8	10	0	0	0	0	0		0		2	0	0	0	0		3.9	2
286	13	2	18	1	2	5	1	0	37	0	0	0	2	0			0	0	0	1	0	0	0	0	0	0	0	9	10	1	0	0	0	0		0		1	0	1	0	0		2.2	2
285	1	2	18	1	1	5	1	0	38	0	0	0	3	0			0	0	0	0	0	0	0	0	0	0	0	9	10	0	0	0	0	0		0		1	0	1	0	0		3.4	2
284	2628	1	17	1	1	1	1	0		0	0	0	3	0			0	0	0	0	0	0	0	0	0	0	0	9	10	1	0	0	0	0		0		1	0	3	0	0		3.3	1
283	2613	1	19	1	5	1	1	0	40	0	0	0	3	1	4	0	0	0	0	0	0	0	0	0	0	0	0	8	10	0	0	0	0	0		0		1	0	2	0	0		3	1
282	2601	1	19	1	3	1	1	0	36	1	0	0	2	0			0	0	0	0	1	0	0	0	0	0	1	0	0	0		1	0			1	1	1	0	0	0	0		3.4	1
281	2593	1	18	1	2	5	1	0	37	0	0	0	2	0			0	0	0	0	0	0	0	0	0	0	0	9	10	1	0	0	0	0		0		1	0	1	0	0		3.2	2
280	2575	1	19	1	2	3	1	0	40	0	0	0	3	0			0	0	0	0	0	1	0	0	0	0	0	9	10	0	0	0	0	0		0		1	0	2	0	0		1.9	2
279	2564	1	18	1	6	1	1	0	40	0	0	0	2	1	1	0	0	0	1	0	0	0	0	0	0	0	0	8	10	1	0	0	0	0		0		1	0	2	0	0		3.2	1
278	2542	1	19	1	9	3	2	1	40	0	0	0	2	1	3	0	0	0	0	0	0	0	0	0	0	0	0	9	10	0	0	0	0	0		0		2	1	2	0	0		3	2
277	2507	1	18	1	1	1	1	0	41	0	0	0	4	0			0	0	0	1	0	0	0	0	0	0	0	9	10	1	0	0	0	0		0		1	0	2	0	0		2.9	1
276	2482	1	19	1	1	1	1	0	36	0	0	0	3	0			0	0	0	0	0	0	0	0	0	0	0	9	10	1	0	1	0	0		0		1	0	0	0	0		2.7	1
275	2473	1	18	1	8	4	1	0	37	1	0	0	1	0			0	0	0	0	0	0	0	0	0	0	0	9	10	1	0	0	0	0		0		1	0	1	0	0		2.8	2
274	2443	1	19	1	2	2	1	0	37	0	0	0	2	0			0	0	0	0	0	0	0	0	0	0	0	9	10	0	0	0	0	0		0		1	0	1	0	0		2.8	2
273	2429	1	16	1	1	1	1	0	37	0	0	0	2	0			0	0	0	1	1	0	0	0	0	0	0	9	10	1	0	0	0	0		0		1	0	1	0	0		3.9	1
272	2405	1	18	1	1	1	1	0	39	0	0	0	3	0			0	0	0	0	0	0	0	0	0	0	0	9	10	1	0	0	0	0		0		1	0	1	0	0		2.6	1
271	2392	1	19	1	3	6	1	0	39	0	0	0	2	1	1	0	0	0	0	0	0	0	0	0	0	0	0	9	10	1	0	0	0	1	3	0		1	0	1	0	0	0	2.9	2
270	2380	1	19	1	2	1	1	0	38	0	0	0	2	0			0	0	0	0	0	0	0	0	0	0	0	9	10	1	0	0	0	0		0		1	0	1	0	0		2.9	1
269	2360	1	16	1	1	1	1	0	39	0	0	0	3	0			0	0	0	0	0	0	0	0	0	0	0	9	10	0	0	1	0	0		0		1	0	1	0	0		3.4	1
268	2343	1	17	1	1	1	1	0	39	0	0	0	4	0			0	0	0	0	0	0	0	0	0	0	1	0	0	0		1	0			1	1	1	0	1	0	0		3.7	1
267	2336	1	18	1	3	1	1	0	36	0	0	0	2	0			0	0	0	0	0	0	0	0	0	0	0	9	10	0	0	0	0	0		0		1	0	0	0	0		2.5	1
266	2326	1	19	1	5	3	1	0	40	1	0	0	3	1	1	0	0	0	1	0	0	0	0	0	0	0	0	10	10	1	0	0	0	0		0		1	0	2	0	0		3.1	2
265	2314	1	19	1	1	3	2	1	41	0	0	0	3	0			0	0	0	0	0	0	0	0	0	0	0	8	10	1	0	0	0	0		0		2	1	2	0	0		1.5	2
264	2297	1	19	1	1	1	1	0	37	0	0	0	4	0			0	0	0	0	0	0	0	0	0	0	0	9	10	0	0	0	0	0		0		1	0	1	0	0		3.8	1
263	2282	1	18	1	2	7	1	0	40	0	0	0	3	0			0	0	0	0	0	0	0	0	0	0	0	9	10	1	0	0	0	0		0		1	0	2	0	0		3.1	2
262	2263	1	18	1	2	3	1	0	38	0	0	0	4	0			0	0	0	1	0	0	0	0	0	0	0	8	10	0	0	0	0	0		0		1	0	1	0	0		3.4	2
261	2254	1	17	1	2	6	1	0	38	0	0	0	2	0			0	0	0	0	0	0	0	0	0	0	0	9	10	0	0	0	0	0		0		1	0	1	0	0		2	2
260	2240	1	19	1	2	1	1	0	42	0	0	0	2	0			0	0	0	0	1	0	0	0	0	0	0	5	6	0	1	0	0	0		0		1	0	2	1	1		3	1
259	2231	1	19	1	2	6	1	0	38	0	0	0	3	0			0	0	0	1	0	0	0	0	0	0	0	8	10	1	0		0	0		0		1	0	1	0	0		2.4	2
258	2205	1	18	1	3	4	2	0	39	0	0	0	3	1	3	0	0	0	0	0	0	0	0	0	0	0	0	6	8	0	1	0	0	0		0		2	0	1	1	0		2.2	2
257	2185	1	19	1	5	7	1	0	38	0	0	0	1	1	2	0	0	0	0	0	0	0	0	0	0	0	0	9	10	1	0	0	0	0		0		1	0	1	0	0		2.8	2
256	2170	1	16	1	1	1	1	0	38	0	0	0	3	0			0	0	0	0	0	0	0	0	0	0	0	8	10	0	0	0	0	0		0		1	0	1	0	0		2.7	1
255	2146	1	18	1	1	5	2	0	37	0	0	0	3	0			0	0	0	0	0	0	0	0	0	0	0	9	10	1	0	0	0	0		0		2	0	1	0	0		3.4	2
254	2158	1	19	1	1	6	1	0	37	0	0	0	3	0			0	0	0	1	0	0	0	0	0	0	0	10	10	1	0	0	0	0		0		1	0	1	0	0		3.1	2
253	2147	1	17	1	1	1	1	0	39	0	0	0	4	0			0	0	0	1	0	0	0	0	0	0	0	9	10	1	0	0	0	0		0		1	0	1	0	0		3.3	1
252	2142	1	19	1	1	1	1	0	40	0	0	0	1	0			0	0	0	0	0	0	0	0	0	0	0	9	10	1	0	0	0	0		0		1	0	2	0	0		2.5	1
251	2132	1	17	1	1	2	1	0	36	0	0	0	3	0			0	0	0	0	0	0	0	0	0	0	0	9	10	1	0	0	0	0		0		1	0	0	0	0		3.2	2
250	2119	1	19	1	1	5	2	1	36	1	0	0	2	0			0	0	0	0	0	0	0	0	0	0	0	9	10	0	0	1	0	0		0		2	1	0	0	0		3.8	2
249	2111	1	18	1	4	6	1	0	34	0	0	0	2	1	5	0	1	0	0	0	0	0	0	0	0	0	0	10	10	0	0	0	0	0		0		1	0	0	0	0		2.9	2
248	2103	1	19	1	1	5	2	1	38	0	0	0	3	0			0	0	0	0	0	0	0	0	0	0	0	9	10	1	0	0	0	0		0		2	1	1	0	0		2.9	2
247	2064	1	19	1	1	1	2	1	40	0	0	0	3	0			0	0	0	0	0	0	0	0	0	0	0	9	10	0	0	0	0	0		0		2	1	2	0	0		2.9	1
246	2051	1	18	1	1	3	1	0	39	0	0	0	3	0			0	0	0	0	0	0	0	0	0	0	0	9	10	0	0	1	0	0		0		1	0	1	0	0		3	2
245	2037	1	19	1	1	1	2	1	38	0	0	0	3	0			0	0	0	0	0	0	0	0	0	0	0	6	8	1	1	1	0	0		0		2	1	1	1	0		2.7	1
244	2021	1	16	1	1	6	1	0	37	0	0	0	4	0			0	0	0	1	0	0	0	0	0	0	0	9	10	0	0	0	0	0		0		1	0	1	0	0		2.4	2
243	2005	1	15	1	5	5	1	0	38	1	0	0	3	1	4	0	0	0	0	0	0	0	0	0	0	0	0	9	10	0	0	0	0	0		0		1	0	1	0	0		2.9	2
242	1992	1	17	1	3	2	1	0	37	1	1	0	3	1	1	0	0	0	1	0	1	0	0	0	0	0	0	9	10	1	0	1	0	0		0		1	0	1	0	0		2.6	2
241	1972	1	18	1	1	1	1	0	38	0	0	0	4	0			0	0	0	0	0	0	0	0	0	0	0	9	10	1	0	0	0	0		0		1	0	1	0	0		3.1	1
240	1961	1	19	1	4	1	1	0	41	0	0	0	1	0			0	0	0	0	0	0	0	0	0	0	0	7	8	1	0	0	0	0		0		1	0	2	0	0		3.4	1
239	1956	1	16	1	1	1	1	0	33	0	0	0	3	0			0	0	0	0	0	0	0	0	0	0	0	9	10	0	0	1	0	0		0		1	0	0	0	0		3.3	1
238	1938	1	18	1	1	6	1	0		1	0	0	3	0			0	0	0	0	0	0	0	0	0	0	0	9	10	0	0	0	0	0		0		1	0	3	0	0		2.9	2
237	1928	1	18	1	1	5	1	0	32	0	0	0	3	0			0	0	0	0	0	0	0	0	0	0	1	0	0	0		1	0			1	1	1	0	0	0	0		2.4	2
236	1912	1	17	1	3	1	1	0	41	0	0	0	3	1	4	0	0	0	0	0	0	0	0	0	0	0	0	9	10	0	0	0	0	0		0		1	0	2	0	0		1.1	1
235	1888	1	19	1	1	6	1	0	37	0	0	0	3	0			0	0	0	1	0	0	0	0	0	0	0	9	10	1	0	1	0	0		0		1	0	1	0	0		3	2
234	1872	1	19	1	1	5	1	0	38	0	0	0	4	0			0	0	0	1	0	0	0	0	0	0	0	9	10	0	0	0	0	0		0		1	0	1	0	0		3.5	2
233	1865	1	19	1	1	1	2	1	40	0	0	0	4	0			0	0	0	0	0	0	0	0	0	0	0	9	10	1	0	0	0	0		0		2	1	2	0	0		3.4	1
232	1848	1	18	1	18	6	2	1	39	0	0	0	3	1	3	0	0	0	0	0	0	0	1	0	0	0	0	8	9	1	0	0	0	0		0		2	1	1	0	0		2.8	2
231	1815	1	19	1	1	3	2	1	39	0	0	0	4	0			0	0	0	0	0	0	0	0	0	0	0	9	10	0	0	1	0	0		0		2	1	1	0	0		3.4	2
230	1801	1	17	1	2	4	1	0	38	0	0	0	2	0			0	0	0	0	0	0	0	0	0	0	0	8	10	1	0	0	0	0		0		1	0	1	0	0		3.2	2
229	1781	1	18	1	1	1	1	0	36	0	0	0	3	0			1	0	0	0	0	0	0	0	0	0	0	7	10	1	0	1	0	0		0		1	0	0	0	0		2.6	1
228	1770	1	19	1	2	6	2	1	36	0	0	0	2	0			0	0	0	1	0	0	0	0	0	0	0	9	10	0	0	0	0	0		0		2	1	0	0	0		2.8	2
227	1759	1	19	1	5	2	2	1	40	1	0	0	3	1	3	0	0	0	0	0	0	0	0	0	0	0	0	9	10	1	0	0	0	0		0		2	1	2	0	0		3.1	2
226	1737	1	15	1	2	6	1	0	38	0	0	0	2	0			0	0	0	0	1	0	0	0	0	0	0	9	10	1	0	0	0	0		0		1	0	1	0	0		3.2	2
225	1729	1	18	1	1	3	1	0	39	0	0	0	2	0			0	0	0	1	0	0	0	0	0	0	0	8	10	1	0	0	0	0		0		1	0	1	0	0		3.2	2
224	1717	1	16	1	1	1	1	0	40	0	0	0	3	0			0	0	0	1	0	0	0	0	0	0	0	9	10	1	0	0	0	0		0		1	0	2	0	0		3	1
223	1709	1	18	1	1	1	1	0	38	0	0	0	3	0			0	0	0	0	0	0	0	0	0	0	0	9	10	0	0	1	0	0		0		1	0	1	0	0		3.6	1
222	1695	1	19	1	3	7	2	1	38	0	1	0	2	0			0	0	0	1	0	0	0	0	0	0	0	9	10	0	0	0	0	0		0		2	1	1	0	0		3.2	2
221	1670	1	17	1	2	2	1	0	40	1	0	0	3	0			0	0	0	0	1	0	0	0	0	0	0	7	10	0	0	0	0	0		0		1	0	2	0	0		2.5	2
220	1656	1	19	1	2	5	1	0	38	0	0	0	2	0			0	0	0	0	0	0	0	0	0	0	0	8	10	0	0	0	0	0		0		1	0	1	0	0		3	2
219	1634	1	19	1	1	3	1	0	36	0	0	0	3	0			0	0	0	0	0	0	0	0	0	0	0	9	10	1	0	0	0	0		0		1	0	0	0	0		3.2	2
218	1623	1	19	1	4	2	1	0	39	1	0	0	3	1	5	0	1	0	0	0	0	0	0	0	0	0	0	7	10	0	0	1	0	0		0		1	0	1	0	0		3.3	2
217	1616	1	17	1	1	1	1	0	37	0	0	0	3	0			0	0	0	0	0	0	0	0	0	0	0	7	10	1	0	0	0	1	3	0		1	0	1	0	0	0	2.7	1
216	1610	1	18	1	1	1	2	0	38	0	0	0	4	0			0	0	0	1	0	0	0	0	0	0	0	9	10	1	0	0	0	0		0		2	0	1	0	0		2.6	1
215	1602	1	18	1	4	3	1	0	37	1	0	0	3	1	1	0	0	0	1	0	0	0	0	0	0	0	0	9	10	0	0	0	0	0		0		1	0	1	0	0		3.5	2
214	1576	1	19	1	4	1	2	1	39	0	0	0	3	1	3	0	0	0	0	0	0	0	0	0	0	0	0	3	7	1	1	0	0	1	1	0		2	1	1	1	0	0	3.2	1
213	1552	1	18	1	4	1	1	0	39	0	0	0	3	1	4	0	0	0	0	0	0	0	0	0	0	0	0	9	10	1	0	0	0	0		0		1	0	1	0	0		2.9	1
212	1538	1	17	1	8	1	1	0	38	0	0	0	2	1	5	0	0	0	0	0	0	0	0	0	0	0	0	9	10	1	0	0	0	0		0		1	0	1	0	0		3.4	1
211	1525	1	19	1	1	1	1	0	36	0	0	0	3	0			0	0	0	0	0	0	0	0	0	0	0	9	10	0	0	0	0	0		0		1	0	0	0	0		2.1	1
210	1475	1	17	1	2	1	1	0	40	0	0	0	2	0			0	0	1	0	0	0	0	0	0	0	0	9	10	0	0	1	0	0		0		1	0	2	0	0		2.5	1
209	1568	1	19	1	1	1	1	0	38	0	0	0	3	0			0	0	0	0	1	0	0	0	0	0	0	9	10	1	0	1	0	0		0		1	0	1	0	0		2.6	1
208	1464	1	18	1	5	5	1	0	42	0	0	0	1	0			0	0	0	0	0	1	0	0	0	0	0	9	10	0	0	0	0	0		0		1	0	2	0	0		2.6	2
207	1444	1	17	1	2	6	1	0	37	0	0	0	2	0			0	0	0	0	0	0	0	0	0	0	0	9	10	1	0	0	0	0		0		1	0	1	0	0		3.5	2
206	1430	1	19	1	2	6	2	1	36	0	0	0	2	0			0	0	0	0	0	0	0	0	0	0	0	9	10	0	0	0	0	0		0		2	1	0	0	0		2.6	2
205	1409	1	17	1	2	1	1	0	41	0	0	0	2	0			0	0	0	0	0	0	0	0	0	0	0	9	10	0	0	0	0	0		0		1	0	2	0	0		2.8	1
204	1399	1	18	1	1	1	2	1	41	0	0	0	4	0			0	0	0	0	0	0	0	0	0	0	0	9	10	0	0	0	0	0		0		2	1	2	0	0		3.7	1
203	1384	1	17	1	1	3	1	0	42	0	0	0	3	0			0	0	0	0	0	0	0	0	0	0	0	9	10	1	0	0	0	0		0		1	0	2	0	0		3	2
202	1370	1	16	1	1	3	1	0	37	0	0	0	3	0			0	0	0	0	0	0	0	0	0	0	0	6	8	0	1	0	0	1	1	0		1	0	1	1	0	0	2.7	2
201	1342	1	19	1	5	5	2	1	38	0	0	0	2	1	3	0	0	0	0	0	0	0	0	0	0	0	0	10	10	0	0	1	0	0		0		2	1	1	0	0		5	2
200	1331	1	15	1	5	1	1	0	37	0	0	0	2	1	4	0	0	0	0	0	0	0	0	0	0	0	0	9	10	0	0	1	0	0		0		1	0	1	0	0		2	1
199	1321	1	18	1	1	1	2	1	37	0	0	0	4	0			0	0	0	0	0	0	0	0	0	0	0	9	10	1	0	0	0	0		0		2	1	1	0	0		2.7	1
198	1304	1	16	1	4	1	1	0	37	0	0	0	2	1	4	0	1	0	0	0	0	0	0	0	0	0	0	9	10	0	0	1	0	0		0		1	0	1	0	0		3.6	1
197	1292	1	18	1	2	1	1	0	37	0	0	0	2	0			0	0	0	0	0	0	0	0	0	0	0	9	10	1	0	0	0	0		0		1	0	1	0	0		3.3	1
196	1274	1	18	1	2	5	1	0	38	0	0	0	2	0			0	0	0	0	0	0	0	0	0	0	0	9	10	1	0	0	0	0		0		1	0	1	0	0		3	2
195	1256	1	18	1	2	3	1	0	37	0	0	0	2	0			0	0	0	0	0	0	0	0	0	0	0	9	10	0	0	0	0	0		0		1	0	1	0	0		2.9	2
194	1246	1	18	1	1	1	1	0	38	0	0	0	3	0			0	0	0	0	1	0	0	0	0	0	0	9	10	0	0	0	0	1	3	0		1	0	1	0	0	0	3.4	1
193	1236	1	19	1	1	2	1	0	39	0	0	0	3	0			0	0	0	1	0	0	0	0	0	0	0	9	10	1	0	0	0	0		0		1	0	1	0	0		3.1	2
192	1217	1	15	1	1	5	1	0	36	0	0	0	3	0			0	0	0	0	0	0	0	0	0	0	0	8	9	0	0	1	0	0		0		1	0	0	0	0		2.7	2
191	1209	1	18	1	1	5	1	0	39	0	0	0	3	0			0	0	0	0	0	0	0	0	0	0	0	9	10	0	0	0	0	0		0		1	0	1	0	0		3	2
190	1183	1	19	1	1	2	1	0	33	0	0	0	4	0			0	0	0	0	0	0	0	0	0	0	0	9	10	0	0	1	0	1	2	0		1	0	0	0	0	0	3.4	2
189	1159	1	16	1	1	2	1	0	38	1	0	0	3	0			0	0	0	0	0	1	0	0	0	0	0	9	10	0	0	0	0	0		0		1	0	1	0	0		2.7	2
188	1142	1	18	1	1	5	1	0	36	0	0	0	1	0			0	0	0	0	1	0	0	0	0	0	0	9	10	1	0	1	0	0		0		1	0	0	0	0		3.3	2
187	1128	1	18	1	4	1	1	0	39	0	0	0	1	0			0	0	0	0	0	0	0	0	0	0	0	8	10	1	0	0	0	0		0		1	0	1	0	0		4	1
186	1121	1	17	1	1	6	1	0	36	0	0	0	2	0			0	0	0	0	0	0	0	0	0	0	0	9	10	0	0	0	0	0		0		1	0	0	0	0		3.2	2
185	1009	1	18	1	1	1	1	0	38	0	0	0	4	0			0	0	0	0	0	0	0	0	0	0	0	8	10	0	0	0	0	0		0		1	0	1	0	0		3.2	1
184	987	1	19	1	2	1	1	0	40	0	0	0	2	0			0	0	0	0	0	0	0	0	0	0	0	9	10	0	0	0	0	0		0		1	0	2	0	0			1
183	964	1	16	1	1	6	1	0	37	0	0	0	3	0			0	0	0	0	0	0	0	0	0	0	0	7	10	0	0	0	0	0		0		1	0	1	0	0		3	2
182	947	1	19	1	8	4	1	0	39	0	0	0	2	0			0	0	0	1	0	0	0	0	0	0	0	9	10	0	0	0	0	0		0		1	0	1	0	0		3.5	2
181	915	1	18	1	1	1	1	0	39	0	0	0	2	0			0	0	0	1	0	0	0	0	0	0	0	9	10	0	0	1	0	0		0		1	0	1	0	0		3.3	1
180	902	1	18	1	2	6	1	0	39	0	0	0	2	0			0	0	0	0	0	0	0	0	0	0	0	9	10	1	0	0	0	0		0		1	0	1	0	0		2.7	2
179	888	1	19	1	1	1	1	0	39	0	0	0	2	0			0	0	0	1	0	0	0	0	0	0	0	9	10	1	0	0	0	0		0		1	0	1	0	0		2.7	1
178	869	1	17	1	4	5	1	0	37	0	0	1	1	0			0	0	0	0	0	0	0	0	0	0	0	9	10	1	0	0	0	0		0		1	0	1	0	0		4	2
177	859	1	19	1	5	1	1	0	38	0	0	0	3	1	6	0	0	0	0	0	0	0	0	0	0	0	0	9	10	1	0	0	0	1	3	0		1	0	1	0	0	0	3.3	1
176	846	1	19	1	3	1	2	0	37	0	0	1	1	0			0	0	0	0	0	0	0	0	0	0	1	0	0	1		0	0			1	1	2	0	1	0	0		2.5	1
175	833	1	18	1	1	6	1	0	39	0	0	0	4	0			0	0	0	0	0	0	0	0	0	0	0	9	10	0	0	0	0	0		0		1	0	1	0	0		2.5	2
174	814	1	17	1	5	7	1	0	38	1	0	0	2	1	1	0	0	0	0	0	0	0	0	0	0	0	0	4	6	0	1	0	0	1		1	3	1	0	1	1	1	1	3.2	2
173	802	1	18	1	2	3	1	0	36	0	0	0	2	0			0	0	0	0	0	0	0	0	0	0	0	9	10	1	0	1	0	0		0		1	0	0	0	0		2.7	2
172	781	1	19	1	2	6	1	0	38	0	0	0	2	0			0	0	0	0	0	0	0	0	0	0	0	8	10	0	0	0	0	0		0		1	0	1	0	0		3.8	2
171	768	1	15	1	8	6	1	0	40	0	1	0	1	1	4	0	0	0	0	0	0	0	0	0	0	0	0	9	10	1	0	0	0	0		0		1	0	2	0	0		3.2	2
170	760	1	19	1	1	6	2	1	39	0	0	0	3	0			0	0	0	0	0	0	0	0	0	0	0	9	10	0	0	0	0	0		0		2	1	1	0	0		2.4	2
169	751	1	17	1	2	6	1	0	42	0	0	0	2	0			0	0	0	0	0	0	0	0	0	0	0	9	10	1	0	0	0	0		0		1	0	2	0	0		2.8	2
168	725	1	18	1	1	1	1	0	41	0	0	0	2	0			0	0	0	1	0	0	0	0	0	0	0	9	10	0	0	0	0	0		0		1	0	2	0	0		3.6	1
167	711	1	17	1	2	1	1	0	37	0	0	0	2	0			0	0	0	0	0	0	0	0	0	0	0	9	10	1	0	1	0	0		0		1	0	1	0	0			1
166	674	1	17	1	6	1	1	0	39	0	0	0	2	1	4	0	0	0	1	0	0	0	0	0	0	0	0	9	10	0	0	1	0	0		0		1	0	1	0	0		2.9	1
165	670	1	18	1	2	2	1	0	40	0	0	0	3	0			0	0	0	1	0	0	0	0	0	0	0	9	10	0	0	0	0	0		0		1	0	2	0	0		3.5	2
164	660	1	18	1	9	1	1	0	40	0	0	0	2	1	4	0	0	0	0	0	0	0	0	0	0	0	0	8	9	1	0	0	0	0		0		1	0	2	0	0		3.2	1
163	645	1	18	1	5	6	1	0	39	0	0	0	1	0			0	0	0	1	0	0	0	0	0	0	0	4	6	1	1	0	0	1	1	1	3	1	0	1	1	1	1	3.2	2
162	630	1	18	1	2	2	1	0	40	0	0	0	3	0			0	0	0	1	0	0	0	0	0	0	0	9	10	1	0	0	0	0		0		1	0	2	0	0		3	2
161	601	1	18	1	1	5	1	0	39	0	0	0	2	0			0	0	0	1	0	0	0	0	0	0	0	9	10	0	0	1	0	0		0		1	0	1	0	0		3.6	2
160	584	1	17	1	3	4	1	0	40	1	0	0	3	1	2	0	0	0	0	0	0	0	0	0	0	0	0	9	10	0	0	0	0	0		0		1	0	2	0	0		1.6	2
159	567	1	16	1	1	6	1	0	38	1	0	0	3	0			0	0	0	1	0	0	0	0	0	0	0	5	6	0	1	1	0	0		0		1	0	1	1	1		3.6	2
158	554	1	17	1	1	6	1	0	42	0	0	0	3	0			0	0	0	0	0	0	0	0	0	0	0	8	10	1	0	0	0	0		0		1	0	2	0	0		4	2
157	550	1	19	1	1	1	1	0	42	0	0	0	1	0			0	0	0	0	0	0	0	0	0	0	0	8	10	1	0	0	0	0		0		1	0	2	0	0		3.2	1
156	534	1	19	1	2	1	2	1	36	0	0	0	1	0			0	0	0	0	0	0	0	0	0	0	0	6	7	1	1	0	0	1	1	1	3	2	1	0	1	0	1	2.5	1
155	525	1	19	1	1	1	1	0	38	0	0	0	4	0			0	0	0	0	0	0	0	0	0	0	0	9	10	0	0	0	0	0		0		1	0	1	0	0		2.7	1
154	511	1	19	1	1	2	1	0	37	0	0	0	3	0			0	0	0	0	0	0	0	0	0	0	0	8	10	1	0	0	0	0		0		1	0	1	0	0		3.4	2
153	505	1	18	1	1	6	1	0	40	0	0	0	3	0			0	0	0	1	0	0	0	0	0	0	0	9	10	1	0	0	0	0		0		1	0	2	0	0		3.8	2
152	495	1	19	1	5	3	2	1	37	0	0	0	2	1	4	0	0	0	0	0	0	0	0	0	0	0	0	8	9	0	0	1	0	0		0		2	1	1	0	0		3	2
151	480	1	19	1	2	1	1	0	37	1	1	0	3	0			0	0	0	1	0	0	0	0	0	0	0	10	10	0	0	1	0	0		0		1	0	1	0	0		2.8	1
150	464	1	19	1	2	3	1	0	40	0	0	0	4	0			0	0	0	0	0	0	0	0	0	0	0	9	10	0	0	0	0	0		0		1	0	2	0	0		3.6	2
149	449	1	17	1	1	1	1	0	40	0	0	0	3	0			0	0	0	0	1	0	0	0	0	0	0	9	10	1	0	1	0	0		0		1	0	2	0	0		3.4	1
148	430	1	18	1	2		1	0	42	0	0	0	3	0			0	0	0	0	1	0	0	0	0	0	0	7	10	1	0	0	0	0		0		1	0	2	0	0		3.5
147	426	1	18	1	3		1	0	40	0	0	0	1	0			0	0	0	0	0	0	0	0	0	0	0	8	10	1	0	0	0	0		0		1	0	2	0	0		3.6
146	422	1	18	1	1	5	1	0	35	0	0	0	1	0			0	0	0	0	0	0	0	0	0	0	0	9	10	0	0	0	0	0		0		1	0	0	0	0		2.8	2
145	402	1	18	1	1	5	1	0	38	0	0	0	3	0			0	0	0	0	0	0	0	0	0	0	0	6	9	1	1	0	0	0		0		1	0	1	1	0		2.7	2
144	385	1	18	1	3	1	1	0	38	0	0	0	1	0			0	0	0	0	0	0	0	0	0	0	0	9	10	0	0	1	0	0		0		1	0	1	0	0		4.2	1
143	373	1	18	1	3	5	1	0	42	0	0	0	3	0			0	0	0	0	0	0	0	0	0	0	0	8	9	0	0	1	0	0		0		1	0	2	0	0		3.8	2
142	361	1	18	1	3	1	1	0	39	0	0	0	2	0			0	0	0	0	0	0	0	0	0	0	0	9	10	1	0	0	0	0		0		1	0	1	0	0		2.8	1
141	347	1	19	1	6	4	2	1	41	0	0		1	1	3	1	0	0	0	0	0	0	0	0	0	0	0	8	10	0	0	0	0	0		0		2	1	2	0	0		2.2	2
140	338	1	16	1	2	2	1	0	38	0	0	0	2	0			0	0	0	0	0	0	0	0	0	0	0	8	10	1	0	0	0	0		0		1	0	1	0	0		3.3	2
139	310	1	18	1	1	5	1	0	39	0	0	0	3	0			0	0	0	0	0	0	0	0	0	0	0	9	10	0	0	1	0	0		0		1	0	1	0	0		3.7	2
138	295	1	17	1	5	1	1	0	40	0	0	0	1	1	2	0	0	0	0	0	1	0	0	0	0	0	0	9	10	1	0	0	0	0		0		1	0	2	0	0		3.5	1
137	281	1	18	1	2	5	1	0	38	0	0	0	3	0			0	0	0	0	0	0	0	0	0	0	0	7	10	1	0	0	0	0		0		1	0	1	0	0		3.6	2
136	260	1	19	1	2	1	1	0	34	0	0	0	1	0			0	0	0	0	0	0	0	0	0	0	0	8	9	1	0	0	0	0		0		1	0	0	0	0		3	1
135	249	1	18	1	2	1	1	0	38	0	0	0	1	0			0	0	0	1	0	0	0	0	0	0	0	9	10	0	0	0	0	0		0		1	0	1	0	0		2.8	1
134	228	1	17	1	1	1	1	0	37	0	0	0	3	0			0	0	0	0	0	0	0	0	0	0	0	8	8	0	0	1	0	0		0		1	0	1	0	0		3.9	1
133	214	1	18	1	1	1	1	0	39	1	0	0	3	0			0	0	0	1	0	0	0	0	0	0	0	3	5	1	1	0	0	1	1	0		1	0	1	1	1	0	2.6	1
132	186	1	19	1	1	1	2	0		0	0	0	4	0			0	0	0	0	0	0	0	0	0	0	0	9	10	1	0	1	0	1	2	0		2	0	3	0	0	0	3.5	1
131	170	1	18	1	1	1	1	0	42	0	0	0	3	0			0	0	0	0	1	0	0	0	0	0	0	9	10	1	0	0	0	0		0		1	0	2	0	0		3.2	1
130	160	1	18	1	1	1	2	1	38	0	0	0	4	0			0	0	0	0	0	0	0	0	0	0	0	8	10	0	0	0	0	0		0		2	1	1	0	0		3.5	1
129	142	1	19	1	3	6	1	0	40	0	0	0	2	1	2	0	0	0	0	0	0	0	0	0	0	0	0	9	10	1	0	0	0	0		0		1	0	2	0	0		3.4	2
128	128	1	18	1	2	2	1	0	40	1	0	0	3	0			0	0	1	0	0	0	0	0	0	0	0	9	10	1	0	1	0	0		0		1	0	2	0	0		3.2	2
127	107	1	18	1	2	6	1	0	38	0	0	0	3	0			0	0	0	0	0	0	0	0	0	0	0	7	10	1	0	0	0	0		0		1	0	1	0	0		3.5	2
126	98	1	17	1	2	6	1	0	40	0	0	0	3	0			0	0	0	0	0	0	0	0	0	0	0	8	10	0	0	0	0	0		0		1	0	2	0	0		2.7	2
125	91	1	15	1	1	1	1	0	38	0	0	0	3	0			0	0	0	0	1	0	0	0	0	0	0	9	10	0	0	1	0	0		0		1	0	1	0	0		3.5	1
124	82	1	19	1	2	6	1	0	33	1	0	0	3	0			0	0	1	0	0	0	0	0	0	0	0	9	10	1	0	0	0	0		0		1	0	0	0	0		3.2	2
123	64	1	18	1	5	1	1	0	36	0	0	0	2	0			0	0	0	0	0	0	0	0	0	0	1	0	0	1		0	0			1	1	1	0	0	0	0		2.5	1
122	56	1	16	1	1	2	1	0	40	0	0	0	3	0			0	0	0	0	0	0	0	0	0	0	0	8	9	0	0	1	0	0		0		1	0	2	0	0		2.8	2
121	42	1	18	1	6	1	1	0	36	0	0	0	3	1	6	0	0	0	0	0	0	0	0	0	0	0	0	9	10	1	0	0	0	0		0		1	0	0	0	0		2.8	1
120	35	1	18	1	2	6	1	0	39	1	0	0	2	0			0	0	1	0	0	1	0	0	0	0	0	9	10	1	0	0	0	0		0		1	0	1	0	0		3.1	2
119	21	1	19	1	1	5	3	0	38	0	0	0	2	0			0	0	0	1	0	0	0	0	0	0	0	8	10	0	0	1	0	0		0		2	0	1	0	0		2.7	2
118	10	1	18	1	4	1	1	0	39	1	0	0	2	1	2	0	0	0	0	0	0	0	0	0	0	0	0	9	10	1	0	0	0	0		0		1	0	1	0	0		2.9	1
117	1990	0	16	1	3	3	1	0	40	1	0		1	1	4	0	0	0	0	0	0	0	0	0	0	0	0	10	10	1	0	1	0	0		0		1	0	2	0	0		3	2
116	1979	0	18	1	1	1	1	0	38	0	0	0	3	0			0	0	0	0	0	0	0	0	0	0	0	8	10	0	0	0	0	1	3	0		1	0	1	0	0	0	3.7	1
115	1965	0	17	1	1	5	2	1	40	0	0	0	4	0			0	0	0	1	0	0	0	0	0	0	0	9	10	1	0	0	0	0		0		2	1	2	0	0		2.9	2
114	1941	0	19	1	1	6	1	0	41	0	0	0	4	0			0	0	0	0	0	0	0	0	0	0	0	9	10	1	0	0	0	0		0		1	0	2	0	0		2.8	2
113	1919	0	16	1	5	4	1	0	40	0	0	0	2	1	2	0	0	0	0	0	0	0	0	0	0	0	0	9	10	1	0	0	0	0		0		1	0	2	0	0		3.3	2
112	1905	0	19	1	1	1	1	0	37	0	0	0	3	0			0	0	0	1	0	0	0	0	0	0	0	9	10	0	0	0	0	0		0		1	0	1	0	0		3	1
111	1894	0	18	1	1	1	1	0		0	0	0	3	0			0	0	0	0	0	0	0	0	0	0	0	8	10	0	0	1	0	0		0		1	0	3	0	0		3.1	1
110	1878	0	17	1	1		1	0	39	0	0	0	4	0			0	0	0	0	0	0	0	0	0	0	0	9	10	0	0	0	0	0		0		1	0	1	0	0		2.8
109	1861	0	17	1	1	3	1	0	37	1	0	0	4	0			0	0	0	0	0	0	0	0	0	0	0	8	10	0	0	1	0	0		0		1	0	1	0	0		3.2	2
108	1838	0	18	1	1	4	1	0	39	1	0	0	3	0			0	0	0	1	0	0	0	0	0	0	0	8	10	1	0	0	0	0		0		1	0	1	0	0		2.9	2
107	1833	0	19	1	1	1	1	0	38	0	0	0	4	0			0	0	0	0	0	0	0	0	0	0	0	9	10	1	0	0	0	0		0		1	0	1	0	0		2.9	1
106	1800	0	17	1	2	6	2	1	36	1	0	0	2	0			0	0	0	0	0	0	0	0	0	0	0	8	10	1	0	0	0	0		0		2	1	0	0	0		3.5	2
105	1779	0	17	1	2	1	1	0	38	0	0	0	2	0			0	0	0	1	0	0	0	0	0	0	0	7	8	1	0	0	0	0		0		1	0	1	0	0		3.4	1
104	1752	0	19	1	1	6	2	1	42	0	0	0	3	0			0	0	0	0	0	0	0	0	0	0	0	8	9	1	0	0	0	0		0		2	1	2	0	0		3.5	2
103	1730	0	16	1	1	5	1	0	39	0	0	0	2	0			0	0	0	0	0	0	0	0	0	0	0	8	10	0	1	1	0	0		0		1	0	1	0	0		3.4	2
102	1704	0	18	1	2	6	1	0	40	0	0	0	3	0			0	0	0	0	1	0	0	0	0	0	0	9	10	0	0	0	0	0		0		1	0	2	0	0		3.15	2
101	1692	0	19	1	2	1	1	0	39	0	1	0	2	0			0	0	0	0	0	0	0	0	0	0	0	9	10	1	0	0	0	0		0		1	0	1	0	0		3.4	1
100	1677	0	16	1	1	2	1	0	39	0	0	0	3	0			0	0	0	1	0	0	0	0	0	0	0	8	10	0	0	0	0	0		0		1	0	1	0	0		3.2	2
99	1663	0	18	1	1	1	1	0	38	0	0	0	2	0			0	0	0	0	0	0	0	0	0	0	0	8	9	0	0	1	0	0		0		1	0	1	0	0		3.5	1
98	1645	0	17	1	1	6	1	0	38	1	0	0	3	0			0	0	0	0	0	0	0	0	0	0	0	9	10	1	0	1	0	0		0		1	0	1	0	0		3.4	2
97	1637	0	17	1	2	1	1	0	38	0	0	0	3	0			0	0	0	0	0	0	0	0	0	0	0	8	10	1	0	1	0	0		0		1	0	1	0	0		3.9	1
96	1609	0	18	1	1	5	1	0	39	0	0	0	3	0			0	0	0	0	0	0	0	0	0	0	0	8	9	1	0	0	0	0		0		1	0	1	0	0		3.1	2
95	1602	0	18	1	2	1	1	0	36	0	0	0	3	0			0	0	0	1	0	0	0	0	0	0	0	9	10	1	0	0	0	0		0		1	0	0	0	0		2	1
94	1590	0	19	1	1	1	1	0	37	0	0	0	3	0			0	0	0	0	0	0	0	0	0	0	0	10	10	0	0	1	0	1	4	0		1	0	1	0	0	0	1.9	1
93	1581	0	15	1	1	6	1	1	38	0	0	0	3	0			0	0	0	0	0	0	0	0	0	0	0	8	10	1	0	0	0	0		0		1	1	1	0	0		3.1	2
92	1564	0	19	1	1	7	1	0	37	0	0	0	4	0			0	0	0	0	0	0	0	0	0	0	0	9	10	1	0	0	0	0		0		1	0	1	0	0		3.3	2
91	1537	0	17	1	3	6	1	0	32	0	0	0	1	0			0	0	0	0	0	0	0	0	0	0	0	7	10	1	1	1	0	1	3	1	3	1	0	0	0	0	1	3	2
90	1518	0	18	1	1	1	1	0	38	0	0	0	2	0			0	0	0	0	1	0	0	0	0	0	0	7	8	1	0	0	0	0		0		1	0	1	0	0		2.4	1
89	1477	0	17	1	11	1	1	0	37	0	0	0	1	1	1	0	0	0	0	0	0	0	0	0	0	0	0	6	8	1	1	0	0	0		0		1	0	1	1	0		3.3	1
88	1445	0	17	1	2	3	1	0	37	0	0	0	2	1	2	0	0	0	0	0	0	0	0	0	0	0	0	6	7	0	1	0	0	0		0		1	0	1	1	0		3.7	2
87	1426	0	17	1	1	1	1	0	42	0	0	0	2	0			0	0	0	1	0	0	0	0	0	0	0	9	10	0	0	1	0	0		0		1	0	2	0	0		4.5	1
86	1408	0	18	1	3	5	1	0	38	0	0	0	2	0			0	0	0	0	0	0	0	0	0	0	0	9	10	0	0	0	0	0		0		1	0	1	0	0		2.8	2
85	1401	0	19	1	1	2	2	1	30	1	0	0	3	0			1	0	0	0	0	0	0	0	0	0	0	7	8	1	0	1	0	1	2	1	3	2	1	0	0	0	1	3.2	2
84	1384	0	18	1	1	2	2	1	38	0	0	0	4	0			0	0	0	0	0	0	0	0	0	0	0	9	10	1	0	1	0	0		0		2	1	1	0	0		3.6	2
83	1367	0	18	1	2	5	1	0	38	0	0	0	1	0			0	0	0	0	0	0	0	0	0	0	0	9	10	1	0	0	0	0		0		1	0	1	0	0		3.1	2
82	1350	0	17	1	1	1	1	0	38	0	0	0	3	0			0	0	0	0	0	0	0	0	0	0	0	7	10	1	0	1	0	0		0		1	0	1	0	0		2.8	1
81	1327	0	18	1	4	2	1	0	37	1	0	0	2	1	1	0	0	1	0	1	0	0	0	0	0	0	0	6	7	1	1	0	0	1	1	0		1	0	1	1	0	0	3	2
80	1298	0	18	1	2	3	1	0	37	0	0	0	2	0			0	0	0	0	0	0	0	0	0	0	0	9	10	0	0	1	0	0		0		1	0	1	0	0		2.6	2
79	1288	0	17	1	2	6	1	0	41	1	0	0	4	0			0	0	0	1	0	0	0	0	0	0	0	8	10	1	0	0	0	0		0		1	0	2	0	0		2.8	2
78	1275	0	18	1	2	1	1	0	38	0	0	0	3	0			0	0	0	0	0	0	0	0	0	0	0	8	10	0	0	0	0	0		0		1	0	1	0	0		2.7	1
77	1258	0	16	1	3	1	2	1	37	0	1	0	2	1	3	0	0	0	0	0	0	0	0	0	0	0	0	9	10	0	0	1	0	0		0		2	1	1	0	0		2.7	1
76	1238	0	18	1	1	1	1	0	39	0	0	0	2	0			0	0	0	1	0	0	0	0	0	0	0	9	10	0	0	0	0	0		0		1	0	1	0	0		3.8	1
75	1230	0	17	1	1	2	1	0	41	1	0	0	3	0			0	0	0	0	0	0	0	0	0	0	0	8	10	1	0	0	0	0		0		1	0	2	0	0		2.6	2
74	1211	0	18	1	3	7	1	0	39	1	0	0	3	1	1	0	0	0	0	0	0	0	0	0	0	0	0	9	10	1	0	0	0	1	3	0		1	0	1	0	0	0	4	2
73	1203	0	19	1	1	1	1	0	39	0	0	0	3	0			0	0	0	1	0	0	0	0	0	0	0	7	10	0	0	1	0	0		0		1	0	1	0	0		2.6	1
72	1196	0	17	1	2	1	1	0	38	0	0	0	2	0			0	0	0	0	0	0	0	0	0	0	0	3	8	0	1	0	0	0		0		1	0	1	1	0		3.7	1
71	1180	0	17	1	1	1	1	0	34	0	0	0	2	0			0	0	0	1	0	0	0	0	0	0	0	8	10	1	0	1	0	0		0		1	0	0	0	0		3.5	1
70	1156	0	18	1	7	1	1	0	40	0	0	0	2	1	1	0	0	0	0	0	0	0	0	0	0	0	0	8	10	1	0	0	0	0		0		1	0	2	0	0		2.9	1
69	1139	0	19	1	1	2	1	0	38	1	0	0	3	0			0	0	0	1	0	0	0	0	0	0	0	9	10	0	0	0	0	0		0		1	0	1	0	0		4	2
68	1129	0	19	1	3	6	2	1	37	0	0	0	3	1	3	0	0	0	0	0	0	0	0	0	0	0	0	10	10	1	0	0	0	0		0		2	1	1	0	0		2.2	2
67	1121	0	19	1	1	1	1	0	40	0	0	0	3	0			0	0	0	0	1	0	0	0	0	0	0	9	10	0	0	0	0	0		0		1	0	2	0	0		2.9	1
66	1098	0	19	1	1	1	1	0	43	0	0	0	3	0			0	0	0	1	0	0	0	0	0	0	0	8	10	0	0	0	0	0		0		1	0	2	0	0		3.5	1
65	1080	0	16	1	2	1	1	0		0	0	0	1	0			0	0	0	0	0	0	0	0	0	0	0	9	10	0	0	0	0	0		0		1	0	3	0	0		2.6	1
64	1063	0	18	1	3	1	1	0	40	1	0	0	3	1	1	0	0	1	0	0	1	0	0	0	0	0	0	8	10	1	0	0	0	0		0		1	0	2	0	0		3.3	1
63	1057	0	18	1	1	3	1	0		1	0	0	4	0			0	0	0	0	0	0	0	0	0	0	0	8	10	0	0	1	0	0		0		1	0	3	0	0		3.6	2
62	1041	0	19	1	1	5	1	0	36	0	0	0	2	0			0	0	0	0	0	0	0	0	0	0	0	9	10	0	0	0	0	0		0		1	0	0	0	0		4.6	2
61	1032	0	17	1	1	2	2	0	38	0	0	0	4	0			0	0	0	1	0	0	0	0	0	0	0	8	10	0	0	0	0	1	3	0		2	0	1	0	0	0	2.7	2
60	1005	0	17	1	2	1	1	0	38	0	0	0	2	0			0	0	0	0	0	0	0	0	0	0	0	8	10	1	0	1	0	0		0		1	0	1	0	0		3.2	1
59	989	0	17	1	4	2	1	0	38	0	0	0	2	0			0	0	0	0	0	0	0	0	0	0	0	8	10	1	0	0	0	0		0		1	0	1	0	0		2.7	2
58	947	0	18	1	2	1	1	0	39	0	0	0	2	0			0	0	0	0	0	0	0	0	0	0	0	9	10	1	0	0	0	0		0		1	0	1	0	0		3.5	1
57	936	0	17	1	1	6	1	0	37	1	0	0	4	0			0	0	0	0	0	0	0	0	0	0	0	7	10	1	1	1	0	0		0		1	0	1	0	0		2.5	2
56	925	0	17	1	2	2	1	0	39	1	0	0	1	0			0	0	0	1	0	0	0	0	0	0	0	4	7	1	1	0	0	0		0		1	0	1	1	0		2.9	2
55	917	0	18	1	1	1	1	0	37	0	0	0	3	0			0	0	0	0	0	0	0	0	0	0	0	9	10	1	0	1	0	0		0		1	0	1	0	0		2.5	1
54	897	0	17	1	1	1	1	0	38	0	0	0	2	0			0	0	0	0	0	0	0	0	0	0	0	9	10	1	0	1	0	0		0		1	0	1	0	0		2.7	1
53	874	0	18	1	6	6	1	0	41	1	0	0	3	1	2	0	0	0	0	0	0	0	0	0	0	0	0	6	7	1	1	0	0	1	1	0		1	0	2	1	0	0	3.4	2
52	862	0	18	1	2	1	2	1	44	0	0	0	3	0			0	0	0	0	0	0	0	0	0	0	0	9	10	1	0	0	0	0		0		2	1	2	0	0		3.3	1
51	843	0	18	1	5	1	1	0	39	0	0	0	2	0			0	0	0	1	0	0	0	0	0	0	0	9	10	0	0	0	0	0		0		1	0	1	0	0		2.5	1
50	818	0	16	1	2	6	1	0		0	0	0	2	0			0	0	0	1	0	0	0	0	0	0	0	7	10	0	0	1	0	1	3	0		1	0	3	0	0	0	3.9	2
49	810	0	19	1	1	1	2	1	40	0	0	0	3	0			0	0	0	0	1	0	0	0	0	0	0	9	10	0	0	0	0	0		0		2	1	2	0	0		3	1
48	789	0	17	1	2	1	1	0		0	0	0	2	0			0	0	0	1	0	0	0	0	0	0	0	9	10	1	0	0	0	0		0		1	0	3	0	0		3.4	1
47	771	0	18	1	4	5	1	0	36	0	0	0	2	0			0	0	0	0	1	0	0	0	0	0	0	9	10	0	0	0	0	0		0		1	0	0	0	0		2.9	2
46	760	0	17	1	7	5	1	0	39	0	0	0	2	1	4	0	0	0	0	0	0	0	0	0	0	0	0	10	10	1	0	0	0	0		0		1	0	1	0	0		3.3	2
45	742	0	17	1	2	1	1	0	37	0	0	0	2	0			0	0	0	0	0	0	0	0	0	0	0	9	10	0	0	0	0	0		0		1	0	1	0	0		3.3	1
44	731	0	17	1	2	1	1	0	43	0	0	0	3	0			0	0	0	0	0	0	0	0	0	0	0	7	8	0	1	0	0	1	3	0		1	0	2	0	0	0	3.3	1
43	715	0	19	1	1	1	1	0	37	0	0	0	3	0			0	0	0	0	0	0	0	0	0	0	0	9	10	1	0	0	0	0		0		1	0	1	0	0		2.9	1
42	709	0	18	1	4	2	1	0	38	0	0	0	2	0			0	0	0	0	0	0	0	0	0	0	0	9	10	1	0	0	0	1	3	0		1	0	1	0	0	0	2.8	2
41	701	0	18	1	1	5	1	0	40	0	0	0	4	0			0	0	0	0	0	0	0	0	0	0	0	7	10	1	1	0	0	0		0		1	0	2	0	0		2.6	2
40	691	0	19	1	2	1	2	0	37	0	0	0	2	0			0	0	0	0	0	0	0	0	0	0	0	9	10	1	0	1	0	0		0		2	0	1	0	0		2.8	1
39	678	0	18	1	1	5	1	0	40	0	0	0	3	0			0	0	0	1	0	0	0	0	0	0	0	8	10	0	0	0	0	0		0		1	0	2	0	0		3.4	2
38	656	0	17	1	1	5	2	0	39	0	1	0	3	0			0	0	0	0	0	0	0	0	0	0	0	9	10	0	0	0	0	0		0		2	0	1	0	0		3.3	2
37	651	0	19	1	3	6	3	1	38	0	0	0	2	0			0	0	0	0	0	0	0	0	0	0	0	9	10	1	0	0	0	0		0		2	1	1	0	0		2.9	2
36	632	0	16	1	2	1	1	0	39	0	0	0	2	0			0	0	0	1	0	0	0	0	0	0	0	9	10	1	0	0	0	0		0		1	0	1	0	0		2.8	1
35	623	0	18	1	2	1	1	0	39	0	0	0	2	0			0	0	0	1	0	0	0	0	0	0	0	9	10	0	0	0	0	0		0		1	0	1	0	0		3.1	1
34	608	0	18	1	2	1	1	0	40	0	0	0	2	0			0	0	0	0	0	0	0	0	0	0	0	9	10	1	0	0	0	0		0		1	0	2	0	0		3.7	1
33	596	0	19	1	4	6	1	0	37	1	0	0	2	1	4	0	0	0	0	1	0	0	0	0	0	0	0	6	7	1	1	0	0	1	1	0		1	0	1	1	0	0	3	2
32	575	0	19	1	1	1	1	0	40	0	0	0	3	0			0	0	0	0	1	0	0	0	0	0	0	9	10	1	0	0	0	0		0		1	0	2	0	0		3	1
31	565	0	18	1	2	5	1	0	41	0	0	0	2	0			0	0	0	0	0	0	0	0	0	0	0	9	10	0	0	0	0	0		0		1	0	2	0	0		3.4	2
30	547	0	18	1	3	1	1	0	39	0	0	0	2	0			0	0	0	1	0	0	0	0	0	0	0	4	6	1	1	0	0	1	1	0		1	0	1	1	1	0	2.7	1
29	528	0	18	1	1	2	1	0	38	0	0	0	3	0			0	0	0	0	0	0	0	0	0	0	0	8	10	1	0	0	0	0		0		1	0	1	0	0		2.7	2
28	521	0	19	1	4	3	2	1	40	0	0		1	1	3	0	0	0	0	0	0	0	0	0	0	0	0	9	10	1	0	0	0	1	3	0		2	1	2	0	0	0	3.2	2
27	503	0	18	1	1	1	1	0	38	0	0	0	2	0			0	0	0	0	0	0	0	0	0	0	0	9	10	0	0	1	0	0		0		1	0	1	0	0		3.4	1
26	480	0	17	1	1	6	1	0	38	0	0	0	3	0			0	0	0	0	0	0	0	0	0	0	0	9	10	0	0	1	0	0		0		1	0	1	0	0		3.1	2
25	459	0	16	1	1	1	1	0	35	0	0	0	3	0			0	0	0	1	0	0	0	0	0	0	0	9	10	0	0	0	0	0		0		1	0	0	0	0		3.4	1
24	435	0	15	1	1	1	1	0	41	0	0	0	2	0			0	0	0	0	1	0	0	0	0	0	0	9	10	0	0	1	0	0		0		1	0	2	0	0		3.4	1
23	425	0	17	1	1	1	1	0	37	0	0	0	3	0			0	0	0	0	0	0	0	0	0	0	0	9	10	0	0	1	0	0		0		1	0	1	0	0		2.7	1
22	403	0	17	1	1	1	1	0	36	0	0	0	3	0			0	0	0	0	0	0	0	0	0	0	0	10	10	1	0	1	0	0		0		1	0	0	0	0		3.2	1
21	380	0	17	1	1	1	3	0	37	1	0	0	3	0			0	0	0	0	0	0	0	0	0	0	0	8	10	1	0	0	0	0		0		2	0	1	0	0		3.1	1
20	363	0	18	1	1	3	1	0	31	0	0	0	3	0			0	0	0	0	0	0	0	0	0	0	0	9	10	1	0	1	0	1	2	0		1	0	0	0	0	0	2.7	2
19	346	0	18	1	3	1	1	0	36	0	0	0	2	0			0	0	0	0	0	0	0	0	0	0	0	8	10	1	0	1	0	0		0		1	0	0	0	0		3	1
18	282	0	17	1	5	1	1	0	37	0	0	0	2	1	1	0	0	0	0	0	0	0	0	0	0	0	0	9	10	0	0	0	0	0		0		1	0	1	0	0		2.8	1
17	309	0	18	1	1	2	1	0	39	0	0	0	3	0			0	0	0	0	0	0	0	0	0	0	0	8	10	1	0	0	0	0		0		1	0	1	0	0		3.6	2
16	273	0	18	1	1	4	1	0	38	1	0	0	4	0			0	0	0	0	1	0	0	0	0	0	0	8	10	1	0	0	0	0		0		1	0	1	0	0		2.96	2
15	260	0	18	1	3	4	1	0		0	0	0	2	0			0	0	0	0	0	0	0	0	0	0	0	9	10	1	0	0	0	0		0		1	0	3	0	0		2.6	2
14	254	0	17	1	1	2	1	0	41	0	0	0	3	0			0	0	0	0	0	0	0	0	0	0	0	9	10	1	0	0	0	1	5	0		1	0	2	0	0	0	2.6	2
13	228	0	18	1	4	6	1	0	39	0	0	0	1	0			0	0	0	0	0	0	0	0	0	0	0	4	7	0	1	0	0	1	1	0		1	0	1	1	0	0	2.5	2
12	217	0	19	1	1	5	1	0	38	0	0	0	2	0			0	0	0	0	0	0	0	0	0	0	0	9	10	0	0	0	0	0		0		1	0	1	0	0		3.2	2
11	205	0	19	1	1	2	2	1	38	0	0	0	3	0			0	0	0	0	0	0	0	0	0	0	0	10	10	1	0	0	0	0		0		2	1	1	0	0		3.5	2
10	184	0	17	1	4	2	1	0	39	0	0	0	2	1	2	0	0	0	0	0	0	0	0	0	0	0	0	5	8	1	1	0	0	1	1	0		1	0	1	1	0	0	1.9	2
9	173	0	19	1	6	1	1	0	39	0	0	0	3	1	1	0	0	0	0	0	0	0	0	0	0	0	0	9	10	0	0	0	0	0		0		1	0	1	0	0		2.5	1
8	145	0	16	1	1	4	1	0	39	1	0	0	3	0			0	0	0	0	0	0	0	0	0	0	0	9	10	0	0	1	0	0		0		1	0	1	0	0		3.25	2
7	136	0	19	1	1	6	1	0	38	0	0	0	2	0			0	0	0	0	0	0	0	0	0	0	0	8	10	0	1	0	0	0		0		1	0	1	0	0		3.6	2
6	107	0	18	1	7	3	1	0	38	0	0	0	3	1	6	0	0	0	0	0	0	0	0	0	0	0	0	9	10	0	0	0	0	0		0		1	0	1	0	0		4.4	2
5	74	0	18	1	4	6	1	0	38	0	0	0	3	1	1	0	0	0	0	0	1	0	0	0	0	0	0	3	6	1	1	0	0	0		0		1	0	1	1	1		3.2	2
4	56	0	18	1	1	5	1	0		0	0	0	3	0			0	0	0	0	0	0	0	0	0	0	0	9	10	0	0	0	0	0		0		1	0	3	0	0		3.2	2
3	44	0	19	1	1	5	1	0	39	1	0	0	4	0			0	0	0	0	0	0	0	0	0	0	0	8	10	1	0	0	0	0		0		1	0	1	0	0		2.8	2
2	28	0	17	1	1	1	1	0	36	0	0	0	4	0			0	0	0	0	0	0	0	0	0	0	0	9	10	1	0	0	0	0		0		1	0	0	0	0		2.3	1
1	13	0	18	1	1	3	1	0	38	0	0	0	3	0			0	0	0	0	0	0	0	0	0	0	0	9	10	0	0	0	0	0		0		1	0	1	0	0		3.45	2
